# Supplementary material for: Bavachalcone targets transferrin receptor and sensitizes gemcitabine to affect bladder cancer progression
Source: Imeta. 2025 Aug 17;4(5):e70071. doi: 10.1002/imt2.70071 (PMC12527993; doi:10.1002/imt2.70071)
Supplement: Supplementary file 2 — Table S1. Patient Information. Table S2. Antibody, reagent information, and primer information. Table S3. Mass spectrometry. Table S4. RNA‐seq. [file IMT2-4-e70071-s001.xlsx]

## Sheet: S1
Table S1. Patient Information.
Patient ID	Age	Sex	TNM	subtypes
1	43	Male	T1N0M0	Noninvasive low-grade papillary urothelial carcinoma
2	74	Male	T2N0M0	High-grade papillary urothelial carcinoma
3	57	Male	T2N0M0	High-grade urothelial carcinoma
4	59	Female	T2N0M0	High-grade papillary urothelial carcinoma

## Sheet: S2
Table S2.Antibody, reagent information and primer information
Name	Company	Cat No.	Application
CK7	abcam	ab181598	mIHC
GATA3	abcam	ab199428	mIHC
KI67	abcam	ab15580	mIHC
CD44	abcam	ab189524	mIHC
γ-H2AX	CST	2577S	IF, WB
TFRC	abcam	ab214039	IF, mIHC, WB, IHC
EGFR	CST	4267S	IF, mIHC, WB
HA	proteintech	81290-1-RR	WB
DYKDDDDK	proteintech	66008-4-Ig	WB
GAPDH	proteintech	10494-1-AP	WB
P-EGFR(Y1068)	CST	3777S	WB
P-TFRC(Y20)	US Biological	398979	WB
Pan-cad	CST	4068T	WB
Actin	proteintech	66009-1-Ig	WB
CDK4	proteintech	66950-1-Ig	WB
CDK6	proteintech	14052-1-AP	WB
ATR	proteintech	19787-1-AP	WB
P-ATR	abclonal	AP0676	WB
CHEK1	proteintech	80056-2-RR	WB
P-CHEK1	abcam	ab58567	WB
RRM1	proteintech	60073-2-Ig	WB, IHC
E2F1	abcam	ab112580	WB
E2F1	CST	3742S	CHIP
POLD3	proteintech	21935-1-AP	WB
ERK	proteintech	83533-1-RR	WB
P-ERK	proteintech	80031-1-RR	WB
ERCC2	proteintech	10818-1-AP	WB
DAPI	Beyotime	C1002	IF, mIHC
CCK8	TargetMol	C0005
Mito-Tracker Green	Beyotime	C1048
Pronase E	MCE	HY-114158
Primer Information：
RRM1-F：GCCGCCAAGAACGAGTCAT
RRM1-R：AGCAGCCAAAGTATCTAGTTCCA
POLD3-F：GAGTTCGTCACGGACCAAAAC
POLD3-R：GCCAGACACCAAGTAGGTAAC
TFRC-F: ACCATTGTCATATACCCGGTTCA
TFRC-R: CAATAGCCCAAGTAGCCAATCAT
siEGFR-1：AATAACTGTGAGGTGGTCC
siEGFR-2：ATCCACAGGAACTGGATAT
siTFRC-1：GTAGGATGGTAACCTCAGA
siTFRC-2：GCACAGCTCTCCTATTGAA

## Sheet: S3
Table S3.Mass spectrometry
Protein FDR Confidence: Combined	Accession	Description	Sum PEP Score	Coverage [%]	# Peptides	# PSMs	# Unique Peptides	# AAs	MW [kDa]	calc. pI	Score Sequest HT: Sequest HT	Gene Symbol	Biological Process	Cellular Component	Molecular Function	Abundances (Normalized): F3: Sample
High	P78527	DNA-dependent protein kinase catalytic subunit OS=Homo sapiens OX=9606 GN=PRKDC PE=1 SV=3	699.256	37	141	230	141	4128	468.8	7.12	397.18	PRKDC	cell cycle OR cell proliferation;cell organization and biogenesis;protein metabolism;DNA metabolism;RNA metabolism OR transcription;other metabolic processes;stress response;developmental processes;signal transduction;other biological processes	cytosol;nucleus;other cell component	nucleic acid binding activity;kinase activity;other molecular function	7.55784e+09
High	Q14204	Cytoplasmic dynein 1 heavy chain 1 OS=Homo sapiens OX=9606 GN=DYNC1H1 PE=1 SV=5	645.834	34	141	184	141	4646	532.1	6.4	358.18	DYNC1H1	cell cycle OR cell proliferation;cell organization and biogenesis;transport;other biological processes	non-structural extracellular;cytosol;cytoskeleton;other cytoplasmic organelle;other cell component	cytoskeletal activity;other molecular function	3.01316e+09
High	Q00610	Clathrin heavy chain 1 OS=Homo sapiens OX=9606 GN=CLTC PE=1 SV=5	532.89	47	70	145	54	1675	191.5	5.69	315.74	CLTC	cell cycle OR cell proliferation;cell organization and biogenesis;other metabolic processes;transport;other biological processes	plasma membrane;other membranes;cytosol;cytoskeleton;ER/Golgi;other cytoplasmic organelle;other cell component	signal transduction activity or receptor binding;nucleic acid binding activity;other molecular function	5.55079e+09
High	P68371	Tubulin beta-4B chain OS=Homo sapiens OX=9606 GN=TUBB4B PE=1 SV=1	385.364	74	29	130	3	445	49.8	4.89	317.51	TUBB4B	cell cycle OR cell proliferation;cell organization and biogenesis;stress response	non-structural extracellular;cytosol;cytoskeleton;other cytoplasmic organelle;other cell component	signal transduction activity or receptor binding;cytoskeletal activity;nucleic acid binding activity;other molecular function	1.17892e+10
High	P07437	Tubulin beta chain OS=Homo sapiens OX=9606 GN=TUBB PE=1 SV=2	372.274	74	29	138	5	444	49.6	4.89	320	TUBB	cell cycle OR cell proliferation;cell organization and biogenesis;stress response;transport;other biological processes	non-structural extracellular;other membranes;cytosol;cytoskeleton;nucleus;other cytoplasmic organelle;other cell component	signal transduction activity or receptor binding;cytoskeletal activity;other molecular function	1.84628e+09
High	Q92616	eIF-2-alpha kinase activator GCN1 OS=Homo sapiens OX=9606 GN=GCN1 PE=1 SV=7	369.296	32	73	99	73	2671	292.5	7.43	182.99	GCN1	protein metabolism;other metabolic processes;stress response;other biological processes	cytosol;translational apparatus;other cell component	enzyme regulator activity;translation activity;nucleic acid binding activity;other molecular function	1.59231e+09
High	Q9BVA1	Tubulin beta-2B chain OS=Homo sapiens OX=9606 GN=TUBB2B PE=1 SV=1	326.583	56	24	112	1	445	49.9	4.89	276.88	TUBB2B	cell cycle OR cell proliferation;cell organization and biogenesis;developmental processes;other biological processes	cytoskeleton;other cell component	cytoskeletal activity;other molecular function	61983646
High	Q13885	Tubulin beta-2A chain OS=Homo sapiens OX=9606 GN=TUBB2A PE=1 SV=1	322.283	56	24	111	1	445	49.9	4.89	273.89	TUBB2A	cell cycle OR cell proliferation;cell organization and biogenesis;developmental processes	cytoskeleton;other cell component	cytoskeletal activity;other molecular function	21333020
High	Q9BQE3	Tubulin alpha-1C chain OS=Homo sapiens OX=9606 GN=TUBA1C PE=1 SV=1	301.925	62	26	90	10	449	49.9	5.1	218.68	TUBA1C	cell cycle OR cell proliferation;cell organization and biogenesis;transport;other biological processes	cytoskeleton;nucleus;other cell component	cytoskeletal activity;other molecular function	1.00145e+10
High	P60709	Actin, cytoplasmic 1 OS=Homo sapiens OX=9606 GN=ACTB PE=1 SV=1	267.386	62	25	114	7	375	41.7	5.48	235.63	ACTB	cell organization and biogenesis;protein metabolism;other metabolic processes;other biological processes	plasma membrane;other membranes;cytosol;cytoskeleton;nucleus;other cell component	cytoskeletal activity;other molecular function	2.18452e+10
High	P68366	Tubulin alpha-4A chain OS=Homo sapiens OX=9606 GN=TUBA4A PE=1 SV=1	264.516	56	22	79	6	448	49.9	5.06	187.48	TUBA4A	cell cycle OR cell proliferation;cell organization and biogenesis	non-structural extracellular;cytosol;cytoskeleton;other cell component	cytoskeletal activity;other molecular function	4.51201e+08
High	P04264	Keratin, type II cytoskeletal 1 OS=Homo sapiens OX=9606 GN=KRT1 PE=1 SV=6	258.321	54	38	64	33	644	66	8.12	147.58	KRT1	cell organization and biogenesis;protein metabolism;other metabolic processes;stress response;other biological processes	non-structural extracellular;plasma membrane;other membranes;cytosol;cytoskeleton;other cell component	bone, tooth or skin structural activity;other molecular function	3520114053
High	P27708	CAD protein OS=Homo sapiens OX=9606 GN=CAD PE=1 SV=3	254.731	28	53	78	53	2225	242.8	6.46	154.85	CAD	protein metabolism;other metabolic processes	cytosol;nucleus;other cell component	kinase activity;other molecular function	2.21608e+09
High	P11142	Heat shock cognate 71 kDa protein OS=Homo sapiens OX=9606 GN=HSPA8 PE=1 SV=1	243.519	49	30	62	25	646	70.9	5.52	138.99	HSPA8	cell organization and biogenesis;protein metabolism;RNA metabolism OR transcription;other metabolic processes;stress response;transport;other biological processes	non-structural extracellular;plasma membrane;other membranes;cytosol;nucleus;other cytoplasmic organelle;other cell component	signal transduction activity or receptor binding;other molecular function	1939084351
High	P49327	Fatty acid synthase OS=Homo sapiens OX=9606 GN=FASN PE=1 SV=3	227.311	27	48	62	48	2511	273.3	6.44	108.2	FASN	other metabolic processes;stress response;other biological processes	plasma membrane;other membranes;cytosol;ER/Golgi;other cell component	other molecular function	9.02356e+08
High	Q13509	Tubulin beta-3 chain OS=Homo sapiens OX=9606 GN=TUBB3 PE=1 SV=2	223.303	47	20	73	3	450	50.4	4.93	179.75	TUBB3	cell cycle OR cell proliferation;cell organization and biogenesis;developmental processes;signal transduction	cytoskeleton;other cell component	signal transduction activity or receptor binding;cytoskeletal activity;other molecular function	7.78762e+07
High	Q92945	Far upstream element-binding protein 2 OS=Homo sapiens OX=9606 GN=KHSRP PE=1 SV=4	201.452	46	28	61	27	711	73.1	7.3	119.82	KHSRP	RNA metabolism OR transcription;other metabolic processes;transport;other biological processes	cytosol;nucleus;other cell component	nucleic acid binding activity;other molecular function	2.36193e+09
High	P07814	Bifunctional glutamate/proline--tRNA ligase OS=Homo sapiens OX=9606 GN=EPRS1 PE=1 SV=5	198.782	32	42	52	42	1512	170.5	7.33	96.37	EPRS1	cell organization and biogenesis;protein metabolism;RNA metabolism OR transcription;other metabolic processes;stress response;other biological processes	plasma membrane;other membranes;cytosol;other cell component	nucleic acid binding activity;other molecular function	1.22227e+09
High	P07900	Heat shock protein HSP 90-alpha OS=Homo sapiens OX=9606 GN=HSP90AA1 PE=1 SV=5	189.148	40	31	45	19	732	84.6	5.02	100.26	HSP90AA1	cell organization and biogenesis;protein metabolism;DNA metabolism;other metabolic processes;stress response;transport;developmental processes;other biological processes	non-structural extracellular;extracellular matrix;plasma membrane;other membranes;cytosol;cytoskeleton;mitochondrion;nucleus;other cytoplasmic organelle;other cell component	signal transduction activity or receptor binding;enzyme regulator activity;cytoskeletal activity;nucleic acid binding activity;other molecular function	1.56602e+09
High	P15924	Desmoplakin OS=Homo sapiens OX=9606 GN=DSP PE=1 SV=3	184.88	19	50	55	50	2871	331.6	6.81	102.49	DSP	cell adhesion;cell organization and biogenesis;protein metabolism;other metabolic processes;stress response;developmental processes;other biological processes	plasma membrane;other membranes;cytoskeleton;other cell component	cytoskeletal activity;other molecular function	6.99773e+08
High	P35908	Keratin, type II cytoskeletal 2 epidermal OS=Homo sapiens OX=9606 GN=KRT2 PE=1 SV=2	174.699	54	32	54	25	639	65.4	8	106.07	KRT2	cell cycle OR cell proliferation;cell organization and biogenesis;protein metabolism;other metabolic processes;other biological processes	plasma membrane;cytosol;cytoskeleton;other cell component	bone, tooth or skin structural activity;cytoskeletal activity	1.61458e+09
High	Q01813	ATP-dependent 6-phosphofructokinase, platelet type OS=Homo sapiens OX=9606 GN=PFKP PE=1 SV=2	167.011	34	28	47	24	784	85.5	7.55	95.91	PFKP	other metabolic processes;other biological processes	cytosol;other cell component	kinase activity;other molecular function	1.51035e+09
High	P55060	Exportin-2 OS=Homo sapiens OX=9606 GN=CSE1L PE=1 SV=3	165.605	38	31	53	31	971	110.3	5.77	101.18	CSE1L	transport	cytosol;nucleus;other cell component	other molecular function	1641204026
High	P47895	Aldehyde dehydrogenase family 1 member A3 OS=Homo sapiens OX=9606 GN=ALDH1A3 PE=1 SV=2	159.904	47	25	56	23	512	56.1	7.25	116.83	ALDH1A3	cell organization and biogenesis;other metabolic processes;developmental processes;other biological processes	cytosol;other cell component	other molecular function	2284778687
High	P08238	Heat shock protein HSP 90-beta OS=Homo sapiens OX=9606 GN=HSP90AB1 PE=1 SV=4	157.671	35	26	36	12	724	83.2	5.03	80.97	HSP90AB1	cell organization and biogenesis;DNA metabolism;other metabolic processes;stress response;developmental processes;other biological processes	non-structural extracellular;plasma membrane;other membranes;cytosol;nucleus;other cell component	enzyme regulator activity;cytoskeletal activity;nucleic acid binding activity;other molecular function	3.54951e+08
High	Q14974	Importin subunit beta-1 OS=Homo sapiens OX=9606 GN=KPNB1 PE=1 SV=2	156.853	33	24	41	24	876	97.1	4.78	79.81	KPNB1	cell cycle OR cell proliferation;cell organization and biogenesis;transport;signal transduction;other biological processes	non-structural extracellular;other membranes;cytosol;ER/Golgi;nucleus;other cell component	other molecular function	1.41223e+09
High	O00410	Importin-5 OS=Homo sapiens OX=9606 GN=IPO5 PE=1 SV=4	155.342	34	31	52	29	1097	123.6	4.94	72.72	IPO5	transport;signal transduction;other biological processes	other membranes;cytosol;ER/Golgi;nucleus;other cell component	enzyme regulator activity;other molecular function	1.00479e+09
High	P04843	Dolichyl-diphosphooligosaccharide--protein glycosyltransferase subunit 1 OS=Homo sapiens OX=9606 GN=RPN1 PE=1 SV=1	148.399	55	26	47	26	607	68.5	6.38	89.1	RPN1	protein metabolism;other metabolic processes	other membranes;cytosol;ER/Golgi;other cell component		1.38356e+09
High	P51659	Peroxisomal multifunctional enzyme type 2 OS=Homo sapiens OX=9606 GN=HSD17B4 PE=1 SV=3	148.384	38	26	37	26	736	79.6	8.84	87.15	HSD17B4	other metabolic processes;developmental processes	cytosol;other cytoplasmic organelle	other molecular function	1012964850
High	P13645	Keratin, type I cytoskeletal 10 OS=Homo sapiens OX=9606 GN=KRT10 PE=1 SV=6	144.383	38	26	46	21	584	58.8	5.21	93.78	KRT10	cell organization and biogenesis;protein metabolism;other metabolic processes;other biological processes	plasma membrane;cytosol;cytoskeleton;other cell component	bone, tooth or skin structural activity;other molecular function	2974782612
High	P25705	ATP synthase subunit alpha, mitochondrial OS=Homo sapiens OX=9606 GN=ATP5F1A PE=1 SV=1	142.075	45	22	34	22	553	59.7	9.13	76.76	ATP5F1A	other metabolic processes;transport;other biological processes	plasma membrane;other membranes;mitochondrion;nucleus;other cell component	signal transduction activity or receptor binding;transporter activity;other molecular function	9.76729e+08
High	P68133	Actin, alpha skeletal muscle OS=Homo sapiens OX=9606 GN=ACTA1 PE=1 SV=1	141.401	32	17	77	2	377	42	5.39	135.91	ACTA1	cell organization and biogenesis;other biological processes	cytosol;cytoskeleton;other cell component	cytoskeletal activity;other molecular function	293322250
High	O14980	Exportin-1 OS=Homo sapiens OX=9606 GN=XPO1 PE=1 SV=1	139.503	28	25	39	25	1071	123.3	6.06	67.21	XPO1	other metabolic processes;transport;other biological processes	other membranes;cytosol;nucleus;other cell component	nucleic acid binding activity;other molecular function	8.21593e+08
High	P11021	Endoplasmic reticulum chaperone BiP OS=Homo sapiens OX=9606 GN=HSPA5 PE=1 SV=2	137.985	39	25	38	23	654	72.3	5.16	76.64	HSPA5	protein metabolism;other metabolic processes;stress response;transport;developmental processes;signal transduction;other biological processes	plasma membrane;other membranes;cytosol;mitochondrion;ER/Golgi;nucleus;other cell component	translation activity;other molecular function	6.26106e+08
High	O95373	Importin-7 OS=Homo sapiens OX=9606 GN=IPO7 PE=1 SV=1	134.471	23	23	38	22	1038	119.4	4.82	78.45	IPO7	stress response;transport;other biological processes	cytosol;nucleus	enzyme regulator activity;other molecular function	8.27301e+08
High	P68104	Elongation factor 1-alpha 1 OS=Homo sapiens OX=9606 GN=EEF1A1 PE=1 SV=1	131.977	42	18	45	8	462	50.1	9.01	88.82	EEF1A1	protein metabolism;other metabolic processes;other biological processes	non-structural extracellular;plasma membrane;other membranes;cytosol;cytoskeleton;translational apparatus;nucleus;other cytoplasmic organelle;other cell component	nucleic acid binding activity;other molecular function	3.94787e+09
High	Q16891	MICOS complex subunit MIC60 OS=Homo sapiens OX=9606 GN=IMMT PE=1 SV=1	128.851	39	24	31	24	758	83.6	6.48	56.4	IMMT	cell organization and biogenesis;other biological processes	other membranes;mitochondrion		4.94133e+08
High	O43175	D-3-phosphoglycerate dehydrogenase OS=Homo sapiens OX=9606 GN=PHGDH PE=1 SV=4	123.884	39	18	44	18	533	56.6	6.71	84.42	PHGDH	cell cycle OR cell proliferation;cell organization and biogenesis;other metabolic processes;developmental processes;other biological processes	cytosol	other molecular function	2.98001e+09
High	P41252	Isoleucine--tRNA ligase, cytoplasmic OS=Homo sapiens OX=9606 GN=IARS1 PE=1 SV=2	122.305	24	26	35	26	1262	144.4	6.15	65.75	IARS1	protein metabolism;RNA metabolism OR transcription;other metabolic processes	cytosol;nucleus;other cell component	nucleic acid binding activity;other molecular function	5.88033e+08
High	P53621	Coatomer subunit alpha OS=Homo sapiens OX=9606 GN=COPA PE=1 SV=2	121.907	30	32	38	32	1224	138.3	7.66	64.42	COPA	transport;signal transduction	non-structural extracellular;other membranes;cytosol;ER/Golgi;other cell component	signal transduction activity or receptor binding;other molecular function	5.7735e+08
High	P35579	Myosin-9 OS=Homo sapiens OX=9606 GN=MYH9 PE=1 SV=4	119.713	19	29	34	29	1960	226.4	5.6	59.96	MYH9	cell cycle OR cell proliferation;cell organization and biogenesis;protein metabolism;stress response;transport;developmental processes;signal transduction;other biological processes	plasma membrane;other membranes;cytosol;cytoskeleton;nucleus;other cell component	signal transduction activity or receptor binding;cytoskeletal activity;other molecular function	4.02405e+08
High	P53675	Clathrin heavy chain 2 OS=Homo sapiens OX=9606 GN=CLTCL1 PE=1 SV=2	117.548	10	17	34	1	1640	186.9	5.85	61.55	CLTCL1	cell cycle OR cell proliferation;transport;other biological processes	plasma membrane;other membranes;cytosol;cytoskeleton;ER/Golgi;other cytoplasmic organelle;other cell component	other molecular function	5.13171e+06
High	P31943	Heterogeneous nuclear ribonucleoprotein H OS=Homo sapiens OX=9606 GN=HNRNPH1 PE=1 SV=4	112.909	46	14	35	8	449	49.2	6.3	66.54	HNRNPH1	RNA metabolism OR transcription;other metabolic processes;other biological processes	cytosol;nucleus;other cell component	nucleic acid binding activity;other molecular function	1.55285e+09
High	P16615	Sarcoplasmic/endoplasmic reticulum calcium ATPase 2 OS=Homo sapiens OX=9606 GN=ATP2A2 PE=1 SV=1	110.729	23	23	34	23	1042	114.7	5.34	66.95	ATP2A2	cell adhesion;cell organization and biogenesis;other metabolic processes;stress response;transport;signal transduction;other biological processes	plasma membrane;other membranes;cytosol;ER/Golgi;other cell component	transporter activity;other molecular function	6.53374e+08
High	Q9Y6N5	Sulfide:quinone oxidoreductase, mitochondrial OS=Homo sapiens OX=9606 GN=SQOR PE=1 SV=1	109.364	40	18	25	18	450	49.9	9.11	52.7	SQOR	other metabolic processes	other membranes;mitochondrion	other molecular function	6.73297e+08
High	P14868	Aspartate--tRNA ligase, cytoplasmic OS=Homo sapiens OX=9606 GN=DARS1 PE=1 SV=2	106.26	48	21	31	21	501	57.1	6.55	58.38	DARS1	cell organization and biogenesis;protein metabolism;RNA metabolism OR transcription;other metabolic processes	cytosol;other cell component	other molecular function	6.86319e+08
High	Q9BUF5	Tubulin beta-6 chain OS=Homo sapiens OX=9606 GN=TUBB6 PE=1 SV=1	102.302	31	13	46	4	446	49.8	4.88	98.74	TUBB6	cell cycle OR cell proliferation;cell organization and biogenesis	cytoskeleton;other cell component	cytoskeletal activity;other molecular function	1.05393e+08
High	P35527	Keratin, type I cytoskeletal 9 OS=Homo sapiens OX=9606 GN=KRT9 PE=1 SV=3	100.926	40	19	35	18	623	62	5.24	72.49	KRT9	cell organization and biogenesis;other biological processes	cytosol;cytoskeleton	cytoskeletal activity	9.43777e+08
High	Q6S8J3	POTE ankyrin domain family member E OS=Homo sapiens OX=9606 GN=POTEE PE=2 SV=3	100.6	10	8	39	1	1075	121.3	6.2	96.85	POTEE	cell organization and biogenesis;other biological processes	other membranes;other cell component	cytoskeletal activity;other molecular function	240771180
High	Q13753	Laminin subunit gamma-2 OS=Homo sapiens OX=9606 GN=LAMC2 PE=1 SV=2	99.361	19	19	27	19	1193	130.9	6.19	44.7	LAMC2	cell adhesion;other biological processes	non-structural extracellular;extracellular matrix;other membranes;other cell component	other molecular function	4.54394e+08
High	P06576	ATP synthase subunit beta, mitochondrial OS=Homo sapiens OX=9606 GN=ATP5F1B PE=1 SV=3	95.903	42	15	22	15	529	56.5	5.4	45.43	ATP5F1B	other metabolic processes;transport;developmental processes;other biological processes	plasma membrane;other membranes;mitochondrion;other cell component	signal transduction activity or receptor binding;transporter activity;other molecular function	346864318
High	P47897	Glutamine--tRNA ligase OS=Homo sapiens OX=9606 GN=QARS1 PE=1 SV=1	95.416	34	24	27	24	775	87.7	7.15	54.19	QARS1	protein metabolism;RNA metabolism OR transcription;other metabolic processes;developmental processes;other biological processes	cytosol;mitochondrion;other cell component	enzyme regulator activity;other molecular function	378721952
High	P04844	Dolichyl-diphosphooligosaccharide--protein glycosyltransferase subunit 2 OS=Homo sapiens OX=9606 GN=RPN2 PE=1 SV=3	93.508	24	12	16	12	631	69.2	5.69	42.9	RPN2	protein metabolism;other metabolic processes;other biological processes	other membranes;ER/Golgi;nucleus;other cytoplasmic organelle	translation activity	3.01056e+08
High	P54136	Arginine--tRNA ligase, cytoplasmic OS=Homo sapiens OX=9606 GN=RARS1 PE=1 SV=2	91.236	31	20	26	20	660	75.3	6.68	53.45	RARS1	protein metabolism;RNA metabolism OR transcription;other metabolic processes	cytosol;nucleus;other cell component	nucleic acid binding activity;other molecular function	4.86935e+08
High	Q96I24	Far upstream element-binding protein 3 OS=Homo sapiens OX=9606 GN=FUBP3 PE=1 SV=2	91.007	40	18	30	16	572	61.6	8.38	53.65	FUBP3	RNA metabolism OR transcription;other metabolic processes;other biological processes	translational apparatus;nucleus;other cell component	nucleic acid binding activity	6.17575e+08
High	P13647	Keratin, type II cytoskeletal 5 OS=Homo sapiens OX=9606 GN=KRT5 PE=1 SV=3	89.663	33	20	27	10	590	62.3	7.74	63.46	KRT5	cell organization and biogenesis;other biological processes	cytosol;cytoskeleton;other cell component	bone, tooth or skin structural activity;cytoskeletal activity;other molecular function	2.53256e+08
High	P02538	Keratin, type II cytoskeletal 6A OS=Homo sapiens OX=9606 GN=KRT6A PE=1 SV=3	89.363	39	21	28	3	564	60	8	63.81	KRT6A	cell organization and biogenesis;stress response;other biological processes	cytosol;cytoskeleton	bone, tooth or skin structural activity;cytoskeletal activity	3.65294e+08
High	P17858	ATP-dependent 6-phosphofructokinase, liver type OS=Homo sapiens OX=9606 GN=PFKL PE=1 SV=6	88.427	32	19	25	14	780	85	7.5	44.17	PFKL	other metabolic processes;other biological processes	non-structural extracellular;cytosol;other cell component	kinase activity;other molecular function	2.93006e+08
High	P53618	Coatomer subunit beta OS=Homo sapiens OX=9606 GN=COPB1 PE=1 SV=3	86.957	23	15	23	15	953	107.1	6.05	37.06	COPB1	transport	plasma membrane;other membranes;cytosol;ER/Golgi;other cell component	other molecular function	2.37556e+08
High	P11940	Polyadenylate-binding protein 1 OS=Homo sapiens OX=9606 GN=PABPC1 PE=1 SV=2	85.982	31	17	21	12	636	70.6	9.5	42.15	PABPC1	RNA metabolism OR transcription;other metabolic processes;other biological processes	cytosol;nucleus;other cell component	nucleic acid binding activity	4.60845e+08
High	P10809	60 kDa heat shock protein, mitochondrial OS=Homo sapiens OX=9606 GN=HSPD1 PE=1 SV=2	85.432	35	16	23	16	573	61	5.87	48.44	HSPD1	cell cycle OR cell proliferation;cell organization and biogenesis;protein metabolism;DNA metabolism;other metabolic processes;stress response;transport;developmental processes;signal transduction;other biological processes	non-structural extracellular;plasma membrane;other membranes;cytosol;cytoskeleton;mitochondrion;other cytoplasmic organelle;other cell component	nucleic acid binding activity;other molecular function	2.65252e+08
High	P22695	Cytochrome b-c1 complex subunit 2, mitochondrial OS=Homo sapiens OX=9606 GN=UQCRC2 PE=1 SV=3	82.446	37	12	16	12	453	48.4	8.63	42.04	UQCRC2	protein metabolism;other metabolic processes	other membranes;mitochondrion;nucleus	other molecular function	358932201
High	P05023	Sodium/potassium-transporting ATPase subunit alpha-1 OS=Homo sapiens OX=9606 GN=ATP1A1 PE=1 SV=1	81.811	20	18	21	18	1023	112.8	5.49	39.08	ATP1A1	transport;other biological processes	plasma membrane;other membranes;cytoskeleton;ER/Golgi;other cell component	transporter activity;other molecular function	6.33679e+08
High	P02533	Keratin, type I cytoskeletal 14 OS=Homo sapiens OX=9606 GN=KRT14 PE=1 SV=4	80.069	37	19	26	3	472	51.5	5.16	53.52	KRT14	cell organization and biogenesis;other biological processes	plasma membrane;cytosol;cytoskeleton;nucleus;other cell component	cytoskeletal activity;other molecular function	909425775
High	Q13751	Laminin subunit beta-3 OS=Homo sapiens OX=9606 GN=LAMB3 PE=1 SV=1	78.763	22	19	24	19	1172	129.5	7.21	36.18	LAMB3	cell adhesion;developmental processes;other biological processes	non-structural extracellular;extracellular matrix	other molecular function	3.59102e+08
High	P40763	Signal transducer and activator of transcription 3 OS=Homo sapiens OX=9606 GN=STAT3 PE=1 SV=2	77.44	27	18	20	18	770	88	6.3	36.61	STAT3	cell cycle OR cell proliferation;RNA metabolism OR transcription;other metabolic processes;stress response;transport;developmental processes;signal transduction;other biological processes	plasma membrane;other membranes;cytosol;nucleus;other cell component	signal transduction activity or receptor binding;nucleic acid binding activity;other molecular function	2.97917e+08
High	P04259	Keratin, type II cytoskeletal 6B OS=Homo sapiens OX=9606 GN=KRT6B PE=1 SV=5	72.834	34	18	26	1	564	60	8	57.81	KRT6B	cell organization and biogenesis;other biological processes	cytosol;cytoskeleton	bone, tooth or skin structural activity;cytoskeletal activity	3.20126e+06
High	Q9BTW9	Tubulin-specific chaperone D OS=Homo sapiens OX=9606 GN=TBCD PE=1 SV=2	72.281	18	16	20	16	1192	132.5	6.19	30.09	TBCD	cell cycle OR cell proliferation;cell organization and biogenesis;developmental processes;other biological processes	plasma membrane;other membranes;cytoskeleton;other cell component	enzyme regulator activity;cytoskeletal activity;other molecular function	2.37041e+08
High	Q8TEX9	Importin-4 OS=Homo sapiens OX=9606 GN=IPO4 PE=1 SV=2	71.943	18	15	18	15	1081	118.6	4.96	32.52	IPO4	transport;other biological processes	nucleus;other cell component	other molecular function	191168550
High	P16144	Integrin beta-4 OS=Homo sapiens OX=9606 GN=ITGB4 PE=1 SV=5	71.736	16	22	26	22	1822	202	6.09	42.56	ITGB4	cell adhesion;cell organization and biogenesis;other metabolic processes;stress response;developmental processes;signal transduction;other biological processes	extracellular matrix;plasma membrane;other membranes;nucleus;other cell component	signal transduction activity or receptor binding	312300304
High	Q07065	Cytoskeleton-associated protein 4 OS=Homo sapiens OX=9606 GN=CKAP4 PE=1 SV=2	71.163	34	15	16	15	602	66	5.92	35.63	CKAP4		plasma membrane;other membranes;cytoskeleton;ER/Golgi;other cytoplasmic organelle;other cell component		1.90165e+08
High	Q05639	Elongation factor 1-alpha 2 OS=Homo sapiens OX=9606 GN=EEF1A2 PE=1 SV=1	69.09	26	11	29	1	463	50.4	9.03	56.9	EEF1A2	protein metabolism;other metabolic processes;other biological processes	other membranes;other cytoplasmic organelle;other cell component	nucleic acid binding activity;other molecular function	21292039
High	P14618	Pyruvate kinase PKM OS=Homo sapiens OX=9606 GN=PKM PE=1 SV=4	68.985	35	13	14	13	531	57.9	7.84	30.45	PKM	cell organization and biogenesis;RNA metabolism OR transcription;other metabolic processes;other biological processes	non-structural extracellular;cytosol;ER/Golgi;nucleus;other cell component	nucleic acid binding activity;kinase activity;other molecular function	1.68829e+08
High	P56192	Methionine--tRNA ligase, cytoplasmic OS=Homo sapiens OX=9606 GN=MARS1 PE=1 SV=2	68.972	21	13	18	13	900	101.1	6.16	33.06	MARS1	protein metabolism;RNA metabolism OR transcription;other metabolic processes;other biological processes	cytosol;nucleus;other cell component	nucleic acid binding activity;other molecular function	1.26517e+08
High	P0DMV9	Heat shock 70 kDa protein 1B OS=Homo sapiens OX=9606 GN=HSPA1B PE=1 SV=1	66.855	22	12	18	8	641	70	5.66	35.14	HSPA1B	RNA metabolism OR transcription;other metabolic processes;stress response;other biological processes	non-structural extracellular;cytosol;cytoskeleton;mitochondrion;ER/Golgi;nucleus;other cell component	signal transduction activity or receptor binding;other molecular function	2.37103e+08
High	Q969V3	Nicalin OS=Homo sapiens OX=9606 GN=NCLN PE=1 SV=2	65.882	27	13	16	13	563	62.9	6.89	32.11	NCLN	cell organization and biogenesis;other biological processes	other membranes;cytosol;ER/Golgi;other cell component	translation activity	1.9538e+08
High	Q5VYK3	Proteasome adapter and scaffold protein ECM29 OS=Homo sapiens OX=9606 GN=ECPAS PE=1 SV=2	61.602	14	18	18	18	1845	204.2	7.12	30.06	ECPAS	cell organization and biogenesis;protein metabolism;other metabolic processes;stress response	cytoskeleton;ER/Golgi;nucleus;other cytoplasmic organelle;other cell component	other molecular function	1.77086e+08
High	P40939	Trifunctional enzyme subunit alpha, mitochondrial OS=Homo sapiens OX=9606 GN=HADHA PE=1 SV=2	60.078	25	15	18	15	763	82.9	9.04	28.61	HADHA	other metabolic processes;other biological processes	other membranes;mitochondrion	other molecular function	2.97975e+08
High	Q16787	Laminin subunit alpha-3 OS=Homo sapiens OX=9606 GN=LAMA3 PE=1 SV=3	59.855	6	14	16	14	3333	366.4	7.24	28.19	LAMA3	cell adhesion;cell organization and biogenesis;developmental processes;other biological processes	non-structural extracellular;extracellular matrix;ER/Golgi;other cell component	signal transduction activity or receptor binding;other molecular function	1.51863e+08
High	P07384	Calpain-1 catalytic subunit OS=Homo sapiens OX=9606 GN=CAPN1 PE=1 SV=1	59.662	23	15	16	15	714	81.8	5.67	30.8	CAPN1	protein metabolism;other metabolic processes;other biological processes	non-structural extracellular;plasma membrane;other membranes;cytosol;mitochondrion;other cytoplasmic organelle;other cell component	other molecular function	1.57969e+08
High	P08195	4F2 cell-surface antigen heavy chain OS=Homo sapiens OX=9606 GN=SLC3A2 PE=1 SV=3	59.373	22	11	14	11	630	68	5.01	33.79	SLC3A2	other metabolic processes;transport;other biological processes	plasma membrane;other membranes;nucleus;other cytoplasmic organelle;other cell component	transporter activity;nucleic acid binding activity	2.53816e+08
High	O00571	ATP-dependent RNA helicase DDX3X OS=Homo sapiens OX=9606 GN=DDX3X PE=1 SV=3	58.834	23	15	17	15	662	73.2	7.18	29.11	DDX3X	cell-cell signaling;cell cycle OR cell proliferation;cell organization and biogenesis;protein metabolism;RNA metabolism OR transcription;other metabolic processes;stress response;signal transduction;other biological processes	non-structural extracellular;plasma membrane;other membranes;cytosol;cytoskeleton;nucleus;other cell component	enzyme regulator activity;cytoskeletal activity;translation activity;nucleic acid binding activity;other molecular function	2.17413e+08
High	Q92621	Nuclear pore complex protein Nup205 OS=Homo sapiens OX=9606 GN=NUP205 PE=1 SV=3	57.733	9	18	19	18	2012	227.8	6.19	35.74	NUP205	cell organization and biogenesis;transport	other membranes;cytosol;nucleus	other molecular function	255914972
High	Q6NUK1	Calcium-binding mitochondrial carrier protein SCaMC-1 OS=Homo sapiens OX=9606 GN=SLC25A24 PE=1 SV=2	57.392	36	16	22	16	477	53.3	6.33	34.79	SLC25A24	stress response;transport;other biological processes	other membranes;mitochondrion	transporter activity;other molecular function	734331595
High	O95573	Fatty acid CoA ligase Acsl3 OS=Homo sapiens OX=9606 GN=ACSL3 PE=1 SV=3	57.033	24	15	21	15	720	80.4	8.38	25.13	ACSL3	cell organization and biogenesis;other metabolic processes;transport;developmental processes;other biological processes	plasma membrane;other membranes;mitochondrion;ER/Golgi;other cytoplasmic organelle;other cell component	other molecular function	3.07965e+08
High	P51648	Aldehyde dehydrogenase family 3 member A2 OS=Homo sapiens OX=9606 GN=ALDH3A2 PE=1 SV=1	56.823	29	13	17	13	485	54.8	7.88	30.12	ALDH3A2	other metabolic processes;developmental processes;other biological processes	other membranes;cytosol;ER/Golgi;other cytoplasmic organelle;other cell component	other molecular function	3.49382e+08
High	Q9NVI7	ATPase family AAA domain-containing protein 3A OS=Homo sapiens OX=9606 GN=ATAD3A PE=1 SV=2	56.793	26	13	15	5	634	71.3	8.98	28.6	ATAD3A	cell organization and biogenesis;stress response;other biological processes	other membranes;mitochondrion	other molecular function	2.5381e+08
High	P55795	Heterogeneous nuclear ribonucleoprotein H2 OS=Homo sapiens OX=9606 GN=HNRNPH2 PE=1 SV=1	56.358	28	9	19	4	449	49.2	6.3	42.84	HNRNPH2	other biological processes	cytosol;nucleus;other cell component		6.81094e+07
High	P08779	Keratin, type I cytoskeletal 16 OS=Homo sapiens OX=9606 GN=KRT16 PE=1 SV=4	55.952	21	13	20	1	473	51.2	5.05	37.03	KRT16	cell organization and biogenesis;stress response;other biological processes	plasma membrane;cytosol;cytoskeleton	cytoskeletal activity	4279818
High	Q00839	Heterogeneous nuclear ribonucleoprotein U OS=Homo sapiens OX=9606 GN=HNRNPU PE=1 SV=6	52.672	18	13	16	13	825	90.5	6	27.33	HNRNPU	cell cycle OR cell proliferation;cell organization and biogenesis;RNA metabolism OR transcription;other metabolic processes;transport;developmental processes;other biological processes	cytosol;cytoskeleton;nucleus;other cell component	cytoskeletal activity;nucleic acid binding activity;other molecular function	238091687
High	Q96P70	Importin-9 OS=Homo sapiens OX=9606 GN=IPO9 PE=1 SV=3	52.607	17	15	17	15	1041	115.9	4.81	24.01	IPO9	transport;other biological processes	cytosol;nucleus;other cell component	other molecular function	2.74958e+08
High	Q92841	Probable ATP-dependent RNA helicase DDX17 OS=Homo sapiens OX=9606 GN=DDX17 PE=1 SV=2	52.484	24	15	17	10	729	80.2	8.27	24.1	DDX17	RNA metabolism OR transcription;other metabolic processes;stress response;signal transduction;other biological processes	cytosol;nucleus;other cell component	nucleic acid binding activity;other molecular function	2.54548e+08
High	P49411	Elongation factor Tu, mitochondrial OS=Homo sapiens OX=9606 GN=TUFM PE=1 SV=3	52.438	28	10	12	10	455	49.8	7.61	22.96	TUFM	protein metabolism;other metabolic processes;other biological processes	other membranes;mitochondrion;other cell component	nucleic acid binding activity;other molecular function	1.94426e+08
High	P35637	RNA-binding protein FUS OS=Homo sapiens OX=9606 GN=FUS PE=1 SV=1	51.921	14	7	10	5	526	53.4	9.36	23.54	FUS	cell organization and biogenesis;protein metabolism;RNA metabolism OR transcription;other metabolic processes;other biological processes	nucleus;other cell component	nucleic acid binding activity;other molecular function	250136003
High	Q86VP6	Cullin-associated NEDD8-dissociated protein 1 OS=Homo sapiens OX=9606 GN=CAND1 PE=1 SV=2	51.897	19	19	19	19	1230	136.3	5.78	24.57	CAND1	cell organization and biogenesis;protein metabolism;other metabolic processes;other biological processes	non-structural extracellular;cytosol;ER/Golgi;nucleus;other cell component	other molecular function	1.94827e+08
High	P28288	ATP-binding cassette sub-family D member 3 OS=Homo sapiens OX=9606 GN=ABCD3 PE=1 SV=1	51.728	22	12	16	12	659	75.4	9.36	22.16	ABCD3	cell organization and biogenesis;other metabolic processes;transport;other biological processes	cytosol;mitochondrion;other cytoplasmic organelle;other cell component	transporter activity;other molecular function	1.74682e+08
High	P48735	Isocitrate dehydrogenase [NADP], mitochondrial OS=Homo sapiens OX=9606 GN=IDH2 PE=1 SV=2	51.447	30	12	15	12	452	50.9	8.69	24.66	IDH2	other metabolic processes	cytosol;mitochondrion;other cytoplasmic organelle	other molecular function	2.33503e+08
High	Q92973	Transportin-1 OS=Homo sapiens OX=9606 GN=TNPO1 PE=1 SV=2	49.036	14	11	15	9	898	102.3	4.98	23.47	TNPO1	transport	cytosol;nucleus;other cell component	other molecular function	1.79268e+08
High	P38646	Stress-70 protein, mitochondrial OS=Homo sapiens OX=9606 GN=HSPA9 PE=1 SV=2	48.703	24	12	14	12	679	73.6	6.16	23.58	HSPA9	cell organization and biogenesis;other metabolic processes;transport;other biological processes	other membranes;mitochondrion;nucleus;other cell component	other molecular function	117250868
High	Q9P035	Very-long-chain (3R)-3-hydroxyacyl-CoA dehydratase 3 OS=Homo sapiens OX=9606 GN=HACD3 PE=1 SV=2	48.309	27	11	14	11	362	43.1	8.94	28.1	HACD3	other metabolic processes;stress response;signal transduction;other biological processes	other membranes;ER/Golgi;nucleus	enzyme regulator activity;other molecular function	201893742
High	Q9NVI1	Fanconi anemia group I protein OS=Homo sapiens OX=9606 GN=FANCI PE=1 SV=4	47.581	14	14	15	14	1328	149.2	6.74	21.74	FANCI	cell cycle OR cell proliferation;DNA metabolism;other metabolic processes;stress response;other biological processes	cytosol;nucleus;other cell component	nucleic acid binding activity;other molecular function	121164236
High	Q01844	RNA-binding protein EWS OS=Homo sapiens OX=9606 GN=EWSR1 PE=1 SV=1	47.015	11	4	7	4	656	68.4	9.33	16.51	EWSR1	RNA metabolism OR transcription;other biological processes	plasma membrane;other membranes;nucleus;other cell component	other molecular function	229943224
High	P50748	Kinetochore-associated protein 1 OS=Homo sapiens OX=9606 GN=KNTC1 PE=1 SV=1	46.756	7	14	15	14	2209	250.6	5.97	19.11	KNTC1	cell cycle OR cell proliferation;cell organization and biogenesis;signal transduction;other biological processes	plasma membrane;other membranes;cytosol;cytoskeleton;nucleus;other cell component	other molecular function	9.27845e+07
High	Q9BUJ2	Heterogeneous nuclear ribonucleoprotein U-like protein 1 OS=Homo sapiens OX=9606 GN=HNRNPUL1 PE=1 SV=2	45.784	16	11	13	11	856	95.7	6.92	21.93	HNRNPUL1	RNA metabolism OR transcription;other metabolic processes;other biological processes	nucleus;other cell component	other molecular function	1.69068e+08
High	Q9UH99	SUN domain-containing protein 2 OS=Homo sapiens OX=9606 GN=SUN2 PE=1 SV=3	45.639	19	10	13	10	717	80.3	6.73	26.76	SUN2	cell cycle OR cell proliferation;cell organization and biogenesis;transport;developmental processes;other biological processes	other membranes;nucleus;other cytoplasmic organelle;other cell component	cytoskeletal activity;other molecular function	1.07167e+08
High	P31040	Succinate dehydrogenase [ubiquinone] flavoprotein subunit, mitochondrial OS=Homo sapiens OX=9606 GN=SDHA PE=1 SV=2	45.384	19	12	13	12	664	72.6	7.39	24.84	SDHA	other metabolic processes;developmental processes	other membranes;mitochondrion;nucleus	other molecular function	1.3225e+08
High	O75746	Electrogenic aspartate/glutamate antiporter SLC25A12, mitochondrial OS=Homo sapiens OX=9606 GN=SLC25A12 PE=1 SV=2	45.231	21	12	13	8	678	74.7	8.38	22.29	SLC25A12	other metabolic processes;transport;other biological processes	other membranes;mitochondrion	transporter activity;other molecular function	7.64646e+07
High	P26641	Elongation factor 1-gamma OS=Homo sapiens OX=9606 GN=EEF1G PE=1 SV=3	45.1	20	9	12	9	437	50.1	6.67	28.27	EEF1G	protein metabolism;other metabolic processes;other biological processes	cytosol;other cell component	nucleic acid binding activity	232849706
High	Q04695	Keratin, type I cytoskeletal 17 OS=Homo sapiens OX=9606 GN=KRT17 PE=1 SV=2	45.07	26	14	17	3	432	48.1	5.02	30.56	KRT17	cell organization and biogenesis;other biological processes	plasma membrane;cytosol;cytoskeleton	other molecular function	3.29711e+07
High	P11586	C-1-tetrahydrofolate synthase, cytoplasmic OS=Homo sapiens OX=9606 GN=MTHFD1 PE=1 SV=4	44.964	14	13	13	13	935	101.5	7.3	25.72	MTHFD1	other metabolic processes;developmental processes;other biological processes	cytosol;mitochondrion	other molecular function	213437855
High	P46977	Dolichyl-diphosphooligosaccharide--protein glycosyltransferase subunit STT3A OS=Homo sapiens OX=9606 GN=STT3A PE=1 SV=2	44.822	17	14	16	13	705	80.5	8.07	25.18	STT3A	protein metabolism;other metabolic processes	other membranes;ER/Golgi	other molecular function	3.74467e+08
High	Q9UJS0	Electrogenic aspartate/glutamate antiporter SLC25A13, mitochondrial OS=Homo sapiens OX=9606 GN=SLC25A13 PE=1 SV=2	44.74	24	13	15	9	675	74.1	8.62	22.95	SLC25A13	other metabolic processes;transport;other biological processes	plasma membrane;other membranes;mitochondrion	transporter activity;other molecular function	2.12812e+08
High	O15269	Serine palmitoyltransferase 1 OS=Homo sapiens OX=9606 GN=SPTLC1 PE=1 SV=1	44.666	23	9	12	9	473	52.7	6.01	27.12	SPTLC1	other metabolic processes;other biological processes	other membranes;ER/Golgi	other molecular function	246521947
High	Q93008	Probable ubiquitin carboxyl-terminal hydrolase FAF-X OS=Homo sapiens OX=9606 GN=USP9X PE=1 SV=4	44.636	7	19	19	19	2554	290.3	5.8	23.95	USP9X	cell cycle OR cell proliferation;cell organization and biogenesis;protein metabolism;other metabolic processes;transport;developmental processes;signal transduction;other biological processes	cytosol;cytoskeleton;nucleus;other cell component	other molecular function	1.30743e+08
High	P08729	Keratin, type II cytoskeletal 7 OS=Homo sapiens OX=9606 GN=KRT7 PE=1 SV=5	44.528	25	10	13	8	469	51.4	5.48	29.85	KRT7	other biological processes	cytosol;cytoskeleton;other cell component	bone, tooth or skin structural activity	7.68226e+07
High	P30837	Aldehyde dehydrogenase X, mitochondrial OS=Homo sapiens OX=9606 GN=ALDH1B1 PE=1 SV=4	44.058	29	13	15	11	517	57.2	6.99	21.45	ALDH1B1	other metabolic processes	cytosol;mitochondrion;nucleus	other molecular function	107214537
High	P05787	Keratin, type II cytoskeletal 8 OS=Homo sapiens OX=9606 GN=KRT8 PE=1 SV=7	43.878	22	10	15	7	483	53.7	5.59	32.96	KRT8	cell organization and biogenesis;stress response;developmental processes;signal transduction;other biological processes	plasma membrane;other membranes;cytosol;cytoskeleton;nucleus;other cell component	other molecular function	4.20816e+07
High	P49368	T-complex protein 1 subunit gamma OS=Homo sapiens OX=9606 GN=CCT3 PE=1 SV=4	43.211	21	8	10	8	545	60.5	6.49	26.5	CCT3	cell organization and biogenesis;transport;other biological processes	cytosol;cytoskeleton;other cell component	other molecular function	1.02039e+08
High	Q5T9A4	ATPase family AAA domain-containing protein 3B OS=Homo sapiens OX=9606 GN=ATAD3B PE=1 SV=1	42.9	17	10	11	2	648	72.5	9.2	22.86	ATAD3B	cell organization and biogenesis	plasma membrane;other membranes;mitochondrion	other molecular function	30380673
High	Q9Y678	Coatomer subunit gamma-1 OS=Homo sapiens OX=9606 GN=COPG1 PE=1 SV=1	42.275	18	13	14	11	874	97.7	5.47	26.5	COPG1	transport;other biological processes	other membranes;cytosol;ER/Golgi	other molecular function	1.92548e+08
High	Q9BXW9	Fanconi anemia group D2 protein OS=Homo sapiens OX=9606 GN=FANCD2 PE=1 SV=2	41.625	8	11	12	11	1451	164	5.88	21.13	FANCD2	cell cycle OR cell proliferation;cell organization and biogenesis;DNA metabolism;other metabolic processes;stress response;developmental processes;signal transduction;other biological processes	cytosol;nucleus;other cell component	other molecular function	1.31233e+08
High	Q9H583	HEAT repeat-containing protein 1 OS=Homo sapiens OX=9606 GN=HEATR1 PE=1 SV=3	41.433	7	13	13	13	2144	242.2	6.54	18.78	HEATR1	RNA metabolism OR transcription;other metabolic processes;other biological processes	mitochondrion;nucleus;other cell component	nucleic acid binding activity	125829995
High	P39656	Dolichyl-diphosphooligosaccharide--protein glycosyltransferase 48 kDa subunit OS=Homo sapiens OX=9606 GN=DDOST PE=1 SV=4	41.291	26	10	13	10	456	50.8	6.55	26.49	DDOST	protein metabolism;other metabolic processes;other biological processes	plasma membrane;other membranes;ER/Golgi;other cytoplasmic organelle;other cell component	enzyme regulator activity	541733271
High	Q15046	Lysine--tRNA ligase OS=Homo sapiens OX=9606 GN=KARS1 PE=1 SV=3	41.284	19	10	15	10	597	68	6.35	25.48	KARS1	protein metabolism;RNA metabolism OR transcription;other metabolic processes;signal transduction;other biological processes	non-structural extracellular;plasma membrane;other membranes;cytosol;mitochondrion;nucleus;other cell component	nucleic acid binding activity;other molecular function	162454779
High	Q08211	ATP-dependent RNA helicase A OS=Homo sapiens OX=9606 GN=DHX9 PE=1 SV=4	40.944	6	7	9	7	1270	140.9	6.84	19.2	DHX9	cell organization and biogenesis;DNA metabolism;RNA metabolism OR transcription;other metabolic processes;stress response;transport;other biological processes	cytosol;cytoskeleton;translational apparatus;nucleus;other cell component	translation activity;nucleic acid binding activity;other molecular function	8.11213e+07
High	P52597	Heterogeneous nuclear ribonucleoprotein F OS=Homo sapiens OX=9606 GN=HNRNPF PE=1 SV=3	40.025	18	6	16	4	415	45.6	5.58	24.03	HNRNPF	RNA metabolism OR transcription;other metabolic processes;other biological processes	plasma membrane;other membranes;cytosol;nucleus;other cell component	nucleic acid binding activity	157889778
High	Q9NVE7	4'-phosphopantetheine phosphatase OS=Homo sapiens OX=9606 GN=PANK4 PE=1 SV=1	39.301	13	10	10	10	773	85.9	6.28	18.36	PANK4	other metabolic processes	cytosol;nucleus	other molecular function	1.00781e+08
High	P07237	Protein disulfide-isomerase OS=Homo sapiens OX=9606 GN=P4HB PE=1 SV=3	38.553	21	10	11	10	508	57.1	4.87	22.14	P4HB	protein metabolism;other metabolic processes;stress response;transport;signal transduction;other biological processes	non-structural extracellular;plasma membrane;other membranes;cytosol;cytoskeleton;ER/Golgi;other cell component	signal transduction activity or receptor binding;cytoskeletal activity;other molecular function	9.33309e+07
High	Q13409	Cytoplasmic dynein 1 intermediate chain 2 OS=Homo sapiens OX=9606 GN=DYNC1I2 PE=1 SV=3	37.832	20	8	10	8	638	71.4	5.2	14.1	DYNC1I2	transport;other biological processes	cytosol;cytoskeleton;other cell component	cytoskeletal activity;other molecular function	1.18158e+08
High	P17980	26S proteasome regulatory subunit 6A OS=Homo sapiens OX=9606 GN=PSMC3 PE=1 SV=3	37.811	27	10	10	10	439	49.2	5.24	18.27	PSMC3	protein metabolism;other metabolic processes;other biological processes	non-structural extracellular;cytosol;nucleus;other cell component	other molecular function	7.75347e+07
High	Q9Y230	RuvB-like 2 OS=Homo sapiens OX=9606 GN=RUVBL2 PE=1 SV=3	37.674	25	10	11	10	463	51.1	5.64	20.02	RUVBL2	cell organization and biogenesis;protein metabolism;DNA metabolism;RNA metabolism OR transcription;other metabolic processes;stress response;other biological processes	other membranes;cytosol;cytoskeleton;nucleus;other cell component	nucleic acid binding activity;other molecular function	9.38928e+07
High	P50281	Matrix metalloproteinase-14 OS=Homo sapiens OX=9606 GN=MMP14 PE=1 SV=3	37.653	16	10	12	10	582	65.9	7.77	23.67	MMP14	cell cycle OR cell proliferation;cell organization and biogenesis;protein metabolism;other metabolic processes;stress response;developmental processes;other biological processes	non-structural extracellular;extracellular matrix;plasma membrane;other membranes;cytosol;cytoskeleton;ER/Golgi;nucleus;other cytoplasmic organelle;other cell component	signal transduction activity or receptor binding;other molecular function	2.7449e+08
High	Q5VV42	Threonylcarbamoyladenosine tRNA methylthiotransferase OS=Homo sapiens OX=9606 GN=CDKAL1 PE=1 SV=1	36.895	24	10	11	10	579	65.1	7.46	14.47	CDKAL1	protein metabolism;RNA metabolism OR transcription;other metabolic processes	other membranes;ER/Golgi	other molecular function	7.11035e+07
High	P05141	ADP/ATP translocase 2 OS=Homo sapiens OX=9606 GN=SLC25A5 PE=1 SV=7	36.819	29	10	19	2	298	32.8	9.69	26.56	SLC25A5	cell cycle OR cell proliferation;cell organization and biogenesis;other metabolic processes;transport;other biological processes	plasma membrane;other membranes;cytoskeleton;mitochondrion	transporter activity;other molecular function	9.975e+08
High	P29590	Protein PML OS=Homo sapiens OX=9606 GN=PML PE=1 SV=3	36.791	8	8	13	8	882	97.5	6.21	19.78	PML	cell cycle OR cell proliferation;cell organization and biogenesis;protein metabolism;RNA metabolism OR transcription;other metabolic processes;stress response;transport;developmental processes;signal transduction;other biological processes	other membranes;cytosol;ER/Golgi;nucleus;other cytoplasmic organelle;other cell component	nucleic acid binding activity;other molecular function	132322196
High	Q13310	Polyadenylate-binding protein 4 OS=Homo sapiens OX=9606 GN=PABPC4 PE=1 SV=1	36.409	20	10	11	5	644	70.7	9.26	17.32	PABPC4	protein metabolism;RNA metabolism OR transcription;other metabolic processes;stress response;other biological processes	cytosol;nucleus;other cell component	nucleic acid binding activity	6.11094e+07
High	P53985	Monocarboxylate transporter 1 OS=Homo sapiens OX=9606 GN=SLC16A1 PE=1 SV=3	35.924	7	4	7	4	500	53.9	8.66	20.48	SLC16A1	cell cycle OR cell proliferation;cell organization and biogenesis;other metabolic processes;transport;other biological processes	plasma membrane;other membranes;cytoskeleton;other cell component	transporter activity;other molecular function	196537650
High	Q9Y512	Sorting and assembly machinery component 50 homolog OS=Homo sapiens OX=9606 GN=SAMM50 PE=1 SV=3	35.558	18	8	9	8	469	51.9	6.9	19.51	SAMM50	cell organization and biogenesis;transport	other membranes;mitochondrion		1.76386e+08
High	Q9Y265	RuvB-like 1 OS=Homo sapiens OX=9606 GN=RUVBL1 PE=1 SV=1	35.102	23	7	8	7	456	50.2	6.42	12.72	RUVBL1	cell cycle OR cell proliferation;cell organization and biogenesis;protein metabolism;DNA metabolism;RNA metabolism OR transcription;other metabolic processes;stress response;other biological processes	other membranes;cytosol;cytoskeleton;nucleus;other cell component	other molecular function	1.10209e+08
High	Q92499	ATP-dependent RNA helicase DDX1 OS=Homo sapiens OX=9606 GN=DDX1 PE=1 SV=2	34.732	15	10	10	10	740	82.4	7.23	21.31	DDX1	cell organization and biogenesis;DNA metabolism;RNA metabolism OR transcription;other metabolic processes;stress response;other biological processes	cytosol;mitochondrion;nucleus;other cell component	nucleic acid binding activity;other molecular function	1.13945e+08
High	Q96S52	GPI transamidase component PIG-S OS=Homo sapiens OX=9606 GN=PIGS PE=1 SV=3	34.582	18	7	8	7	555	61.6	6.49	14.38	PIGS	protein metabolism;other metabolic processes	other membranes;ER/Golgi		4.22751e+07
High	P55084	Trifunctional enzyme subunit beta, mitochondrial OS=Homo sapiens OX=9606 GN=HADHB PE=1 SV=3	34.571	35	13	18	13	474	51.3	9.41	25.42	HADHB	other metabolic processes;other biological processes	other membranes;mitochondrion;ER/Golgi	nucleic acid binding activity;other molecular function	383220810
High	Q9Y3I0	RNA-splicing ligase RtcB homolog OS=Homo sapiens OX=9606 GN=RTCB PE=1 SV=1	33.646	31	11	13	11	505	55.2	7.23	15.88	RTCB	RNA metabolism OR transcription;other metabolic processes;developmental processes;other biological processes	other membranes;cytosol;ER/Golgi;nucleus;other cell component	cytoskeletal activity;other molecular function	124834835
High	P12236	ADP/ATP translocase 3 OS=Homo sapiens OX=9606 GN=SLC25A6 PE=1 SV=4	33.09	30	10	19	2	298	32.8	9.74	22.44	SLC25A6	cell organization and biogenesis;transport;other biological processes	other membranes;mitochondrion	transporter activity	5.71052e+07
High	Q9H223	EH domain-containing protein 4 OS=Homo sapiens OX=9606 GN=EHD4 PE=1 SV=1	32.699	23	10	11	10	541	61.1	6.76	15.75	EHD4	cell organization and biogenesis;transport;other biological processes	plasma membrane;other membranes;ER/Golgi;nucleus;other cytoplasmic organelle;other cell component	nucleic acid binding activity;other molecular function	1.002e+08
High	Q9Y5L0	Transportin-3 OS=Homo sapiens OX=9606 GN=TNPO3 PE=1 SV=3	32.371	13	9	11	9	923	104.1	5.57	13.97	TNPO3	transport	other membranes;nucleus;other cell component	other molecular function	71568003
High	P51532	Transcription activator BRG1 OS=Homo sapiens OX=9606 GN=SMARCA4 PE=1 SV=2	32.096	8	13	14	7	1647	184.5	7.88	19.28	SMARCA4	cell organization and biogenesis;RNA metabolism OR transcription;other metabolic processes;developmental processes;other biological processes	nucleus;other cell component	nucleic acid binding activity;other molecular function	1.01075e+08
High	Q92804	TATA-binding protein-associated factor 2N OS=Homo sapiens OX=9606 GN=TAF15 PE=1 SV=1	32.003	8	4	7	2	592	61.8	8.02	15.45	TAF15	RNA metabolism OR transcription;other metabolic processes;other biological processes	nucleus;other cell component	nucleic acid binding activity;other molecular function	65123457
High	Q9NTJ3	Structural maintenance of chromosomes protein 4 OS=Homo sapiens OX=9606 GN=SMC4 PE=1 SV=2	31.688	7	9	9	9	1288	147.1	6.79	16.74	SMC4	cell cycle OR cell proliferation;cell organization and biogenesis;other biological processes	cytosol;nucleus;other cell component	nucleic acid binding activity;other molecular function	6.06687e+07
High	P08237	ATP-dependent 6-phosphofructokinase, muscle type OS=Homo sapiens OX=9606 GN=PFKM PE=1 SV=2	31.656	13	10	11	7	780	85.1	7.99	21.5	PFKM	other metabolic processes;other biological processes	plasma membrane;other membranes;cytosol;cytoskeleton;nucleus	kinase activity;other molecular function	1.03914e+08
High	Q15637	Splicing factor 1 OS=Homo sapiens OX=9606 GN=SF1 PE=1 SV=4	31.51	15	6	10	6	639	68.3	8.98	16.68	SF1	cell organization and biogenesis;RNA metabolism OR transcription;other metabolic processes;developmental processes;other biological processes	translational apparatus;nucleus	nucleic acid binding activity;other molecular function	1.00667e+08
High	Q8IXB1	DnaJ homolog subfamily C member 10 OS=Homo sapiens OX=9606 GN=DNAJC10 PE=1 SV=2	31.388	12	9	9	9	793	91	7.18	13.24	DNAJC10	protein metabolism;other metabolic processes;stress response;signal transduction;other biological processes	ER/Golgi	other molecular function	8.4889e+07
High	P35613	Basigin OS=Homo sapiens OX=9606 GN=BSG PE=1 SV=2	31.03	19	6	8	6	385	42.2	5.66	16.54	BSG	developmental processes;signal transduction;other biological processes	plasma membrane;other membranes;ER/Golgi;other cytoplasmic organelle;other cell component	other molecular function	1.63962e+08
High	A1L0T0	2-hydroxyacyl-CoA lyase 2 OS=Homo sapiens OX=9606 GN=ILVBL PE=1 SV=2	30.817	15	6	7	6	632	67.8	8.15	7.29	ILVBL	other metabolic processes	other membranes;ER/Golgi;other cell component	other molecular function	5.38749e+07
High	Q8NFF5	FAD synthase OS=Homo sapiens OX=9606 GN=FLAD1 PE=1 SV=1	30.707	18	9	10	9	587	65.2	6.93	12.69	FLAD1	other metabolic processes	plasma membrane;other membranes;cytosol;mitochondrion	other molecular function	1.15912e+08
High	P19012	Keratin, type I cytoskeletal 15 OS=Homo sapiens OX=9606 GN=KRT15 PE=1 SV=3	30.609	13	8	11	1	456	49.2	4.77	22.55	KRT15	cell organization and biogenesis;other biological processes	cytosol;cytoskeleton	cytoskeletal activity;other molecular function	4307348
High	O43592	Exportin-T OS=Homo sapiens OX=9606 GN=XPOT PE=1 SV=2	30.5	11	9	9	9	962	109.9	5.39	16.99	XPOT	transport	cytosol;nucleus;other cell component	nucleic acid binding activity;other molecular function	9.67345e+07
High	O43264	Centromere/kinetochore protein zw10 homolog OS=Homo sapiens OX=9606 GN=ZW10 PE=1 SV=3	30.34	15	10	10	10	779	88.8	6.27	12.44	ZW10	cell cycle OR cell proliferation;cell organization and biogenesis;transport;signal transduction;other biological processes	other membranes;cytosol;cytoskeleton;ER/Golgi;nucleus;other cell component	nucleic acid binding activity	9.48977e+07
High	P17987	T-complex protein 1 subunit alpha OS=Homo sapiens OX=9606 GN=TCP1 PE=1 SV=1	30.255	20	9	11	9	556	60.3	6.11	17.25	TCP1	cell organization and biogenesis;transport;other biological processes	cytosol;cytoskeleton;ER/Golgi;other cell component	other molecular function	1.51865e+08
High	O95347	Structural maintenance of chromosomes protein 2 OS=Homo sapiens OX=9606 GN=SMC2 PE=1 SV=2	29.715	8	8	9	8	1197	135.6	8.43	11.44	SMC2	cell cycle OR cell proliferation;cell organization and biogenesis;other biological processes	cytosol;nucleus;other cell component	nucleic acid binding activity;other molecular function	5.60018e+07
High	Q6P2E9	Enhancer of mRNA-decapping protein 4 OS=Homo sapiens OX=9606 GN=EDC4 PE=1 SV=1	29.271	7	7	10	7	1401	151.6	5.86	12.51	EDC4	RNA metabolism OR transcription;other metabolic processes	cytosol;nucleus;other cell component		4.95597e+07
High	Q09161	Nuclear cap-binding protein subunit 1 OS=Homo sapiens OX=9606 GN=NCBP1 PE=1 SV=1	29.036	8	6	7	6	790	91.8	6.43	10.65	NCBP1	cell organization and biogenesis;protein metabolism;RNA metabolism OR transcription;other metabolic processes;stress response;transport;other biological processes	cytosol;mitochondrion;nucleus;other cell component	nucleic acid binding activity;other molecular function	61768784
High	P61221	ATP-binding cassette sub-family E member 1 OS=Homo sapiens OX=9606 GN=ABCE1 PE=1 SV=1	28.941	15	7	8	7	599	67.3	8.34	14.78	ABCE1	cell organization and biogenesis;protein metabolism;other metabolic processes;transport;other biological processes	cytosol;mitochondrion;translational apparatus;other cell component	enzyme regulator activity;translation activity;other molecular function	214258480
High	P50990	T-complex protein 1 subunit theta OS=Homo sapiens OX=9606 GN=CCT8 PE=1 SV=4	28.896	12	6	7	6	548	59.6	5.6	15.55	CCT8	cell organization and biogenesis;transport;other biological processes	non-structural extracellular;cytosol;cytoskeleton;nucleus;other cytoplasmic organelle;other cell component	other molecular function	8.74529e+07
High	Q9UPT5	Exocyst complex component 7 OS=Homo sapiens OX=9606 GN=EXOC7 PE=1 SV=3	28.73	15	9	9	9	735	83.3	6.79	15.74	EXOC7	cell cycle OR cell proliferation;cell organization and biogenesis;transport;other biological processes	plasma membrane;other membranes;cytosol;cytoskeleton;other cell component	other molecular function	1.47729e+08
High	Q969N2	GPI transamidase component PIG-T OS=Homo sapiens OX=9606 GN=PIGT PE=1 SV=1	28.579	19	9	9	9	578	65.7	8.38	9.88	PIGT	protein metabolism;other metabolic processes;developmental processes;other biological processes	other membranes;ER/Golgi;other cell component		5.21532e+07
High	Q96AE4	Far upstream element-binding protein 1 OS=Homo sapiens OX=9606 GN=FUBP1 PE=1 SV=3	28.526	13	8	13	5	644	67.5	7.61	18.97	FUBP1	other biological processes	nucleus;other cell component	nucleic acid binding activity	95099842
High	O15427	Monocarboxylate transporter 4 OS=Homo sapiens OX=9606 GN=SLC16A3 PE=1 SV=1	28.147	11	5	8	5	465	49.4	7.96	20.39	SLC16A3	protein metabolism;other metabolic processes;transport	plasma membrane;other membranes;nucleus;other cell component	transporter activity	3.09864e+08
High	Q9Y305	Acyl-coenzyme A thioesterase 9, mitochondrial OS=Homo sapiens OX=9606 GN=ACOT9 PE=1 SV=2	27.953	26	10	10	10	439	49.9	8.6	14.63	ACOT9	other metabolic processes	mitochondrion	other molecular function	8.24141e+07
High	Q96A65	Exocyst complex component 4 OS=Homo sapiens OX=9606 GN=EXOC4 PE=1 SV=1	27.787	12	8	8	8	974	110.4	6.49	9.95	EXOC4	cell-cell signaling;cell cycle OR cell proliferation;cell organization and biogenesis;transport;developmental processes;other biological processes	plasma membrane;other membranes;cytosol;cytoskeleton;other cell component	other molecular function	4.43855e+07
High	Q9Y6G9	Cytoplasmic dynein 1 light intermediate chain 1 OS=Homo sapiens OX=9606 GN=DYNC1LI1 PE=1 SV=3	27.737	14	6	8	6	523	56.5	6.42	15.49	DYNC1LI1	cell cycle OR cell proliferation;cell organization and biogenesis;other biological processes	plasma membrane;other membranes;cytosol;cytoskeleton;other cell component	other molecular function	9.46918e+07
High	P13674	Prolyl 4-hydroxylase subunit alpha-1 OS=Homo sapiens OX=9606 GN=P4HA1 PE=1 SV=2	27.625	15	6	7	6	534	61	6.01	12.83	P4HA1	cell organization and biogenesis;protein metabolism;other metabolic processes	ER/Golgi;other cell component	other molecular function	52690331
High	Q9UIA9	Exportin-7 OS=Homo sapiens OX=9606 GN=XPO7 PE=1 SV=3	27.286	8	8	8	8	1087	123.8	6.32	15.13	XPO7	transport	nucleus;other cell component	other molecular function	5.21449e+07
High	O43795	Unconventional myosin-Ib OS=Homo sapiens OX=9606 GN=MYO1B PE=1 SV=3	27.282	10	10	10	10	1136	131.9	9.38	16.52	MYO1B	cell organization and biogenesis;transport;other biological processes	plasma membrane;other membranes;cytoskeleton;other cytoplasmic organelle;other cell component	cytoskeletal activity;other molecular function	6.93892e+07
High	Q5T4S7	E3 ubiquitin-protein ligase UBR4 OS=Homo sapiens OX=9606 GN=UBR4 PE=1 SV=1	27.162	3	11	11	11	5183	573.5	6.04	11.59	UBR4	protein metabolism;other metabolic processes;other biological processes	plasma membrane;other membranes;cytosol;cytoskeleton;nucleus	other molecular function	6.03648e+07
High	Q08AF3	Schlafen family member 5 OS=Homo sapiens OX=9606 GN=SLFN5 PE=1 SV=1	26.845	10	9	9	9	891	101	8.22	11.01	SLFN5	other biological processes	nucleus	other molecular function	8.53842e+07
High	O43143	ATP-dependent RNA helicase DHX15 OS=Homo sapiens OX=9606 GN=DHX15 PE=1 SV=2	26.719	8	6	7	6	795	90.9	7.46	12.65	DHX15	RNA metabolism OR transcription;other metabolic processes;stress response;other biological processes	nucleus	nucleic acid binding activity;other molecular function	6.17044e+07
High	O60313	Dynamin-like 120 kDa protein, mitochondrial OS=Homo sapiens OX=9606 GN=OPA1 PE=1 SV=3	26.662	12	9	10	9	960	111.6	7.87	19.89	OPA1	cell organization and biogenesis;other metabolic processes;stress response;transport;developmental processes;other biological processes	other membranes;cytosol;cytoskeleton;mitochondrion;nucleus;other cell component	cytoskeletal activity;other molecular function	6.06167e+07
High	Q7Z3U7	Protein MON2 homolog OS=Homo sapiens OX=9606 GN=MON2 PE=1 SV=3	26.575	6	9	9	9	1717	190.2	6.06	15.83	MON2	transport	other membranes;cytosol;other cytoplasmic organelle		5.50207e+07
High	Q969G3	SWI/SNF-related matrix-associated actin-dependent regulator of chromatin subfamily E member 1 OS=Homo sapiens OX=9606 GN=SMARCE1 PE=1 SV=2	26.479	13	4	5	4	411	46.6	4.88	13.11	SMARCE1	cell organization and biogenesis;RNA metabolism OR transcription;developmental processes;other biological processes	nucleus;other cell component	nucleic acid binding activity;other molecular function	66745555
High	O15270	Serine palmitoyltransferase 2 OS=Homo sapiens OX=9606 GN=SPTLC2 PE=1 SV=1	26.172	14	5	8	5	562	62.9	7.78	10.54	SPTLC2	other metabolic processes;other biological processes	other membranes;ER/Golgi	other molecular function	4.87296e+07
High	Q13200	26S proteasome non-ATPase regulatory subunit 2 OS=Homo sapiens OX=9606 GN=PSMD2 PE=1 SV=3	26.144	9	6	6	6	908	100.1	5.2	10.89	PSMD2	protein metabolism;other metabolic processes;other biological processes	non-structural extracellular;cytosol;nucleus;other cell component	enzyme regulator activity	25880947
High	Q9NZ01	Very-long-chain enoyl-CoA reductase OS=Homo sapiens OX=9606 GN=TECR PE=1 SV=1	26.036	21	7	10	7	308	36	9.45	16.31	TECR	other metabolic processes	other membranes;ER/Golgi	other molecular function	2.18289e+08
High	Q12905	Interleukin enhancer-binding factor 2 OS=Homo sapiens OX=9606 GN=ILF2 PE=1 SV=2	25.905	19	6	7	6	390	43	5.26	9.85	ILF2	other biological processes	nucleus;other cell component	nucleic acid binding activity	5.54258e+07
High	Q9Y6D6	Brefeldin A-inhibited guanine nucleotide-exchange protein 1 OS=Homo sapiens OX=9606 GN=ARFGEF1 PE=1 SV=2	25.737	4	6	6	4	1849	208.6	5.85	12.47	ARFGEF1	cell organization and biogenesis;protein metabolism;other metabolic processes;transport;other biological processes	other membranes;cytosol;ER/Golgi;nucleus;other cell component	enzyme regulator activity;cytoskeletal activity;other molecular function	2.38789e+07
High	Q9UI12	V-type proton ATPase subunit H OS=Homo sapiens OX=9606 GN=ATP6V1H PE=1 SV=1	25.469	20	8	8	8	483	55.8	6.48	11.49	ATP6V1H	cell organization and biogenesis;transport;other biological processes	plasma membrane;other membranes;cytosol;other cytoplasmic organelle;other cell component	transporter activity;enzyme regulator activity	9.28194e+07
High	P61978	Heterogeneous nuclear ribonucleoprotein K OS=Homo sapiens OX=9606 GN=HNRNPK PE=1 SV=1	25.304	24	8	9	8	463	50.9	5.54	9.42	HNRNPK	RNA metabolism OR transcription;other metabolic processes;signal transduction;other biological processes	cytoskeleton;nucleus;other cell component	nucleic acid binding activity;other molecular function	89903113
High	P07996	Thrombospondin-1 OS=Homo sapiens OX=9606 GN=THBS1 PE=1 SV=2	25.288	6	8	8	7	1170	129.3	4.94	9.79	THBS1	cell adhesion;cell organization and biogenesis;protein metabolism;other metabolic processes;stress response;transport;developmental processes;other biological processes	non-structural extracellular;extracellular matrix;plasma membrane;other membranes;cytosol;ER/Golgi;other cell component	signal transduction activity or receptor binding;enzyme regulator activity;other molecular function	4.34996e+07
High	P51531	Probable global transcription activator SNF2L2 OS=Homo sapiens OX=9606 GN=SMARCA2 PE=1 SV=2	24.898	6	8	8	2	1590	181.2	7.2	16	SMARCA2	cell organization and biogenesis;RNA metabolism OR transcription;developmental processes;other biological processes	cytoskeleton;nucleus;other cell component	nucleic acid binding activity;other molecular function	6.83982e+06
High	Q8TCG1	Protein CIP2A OS=Homo sapiens OX=9606 GN=CIP2A PE=1 SV=2	24.772	9	7	7	7	905	102.1	6.23	16.29	CIP2A		plasma membrane;other membranes;cytosol;other cell component	other molecular function	4.85882e+07
High	P05783	Keratin, type I cytoskeletal 18 OS=Homo sapiens OX=9606 GN=KRT18 PE=1 SV=2	24.694	16	7	10	5	430	48	5.45	17.32	KRT18	cell cycle OR cell proliferation;cell organization and biogenesis;transport;signal transduction;other biological processes	cytosol;cytoskeleton;nucleus;other cell component	other molecular function	66260101
High	P49023	Paxillin OS=Homo sapiens OX=9606 GN=PXN PE=1 SV=3	24.69	12	5	6	5	591	64.5	6.19	10.52	PXN	cell adhesion;cell organization and biogenesis;stress response;signal transduction;other biological processes	plasma membrane;other membranes;cytosol;cytoskeleton;other cell component	signal transduction activity or receptor binding;cytoskeletal activity;other molecular function	50365574
High	P06737	Glycogen phosphorylase, liver form OS=Homo sapiens OX=9606 GN=PYGL PE=1 SV=4	24.634	13	10	11	7	847	97.1	7.17	7.14	PYGL	other metabolic processes;other biological processes	non-structural extracellular;cytosol;other cell component	other molecular function	86107804
High	Q15021	Condensin complex subunit 1 OS=Homo sapiens OX=9606 GN=NCAPD2 PE=1 SV=3	24.388	6	8	8	8	1401	157.1	6.61	12.74	NCAPD2	cell cycle OR cell proliferation;cell organization and biogenesis;other biological processes	cytosol;nucleus;other cell component	other molecular function	4.95329e+07
High	P33993	DNA replication licensing factor MCM7 OS=Homo sapiens OX=9606 GN=MCM7 PE=1 SV=4	24.361	14	8	8	8	719	81.3	6.46	11.41	MCM7	cell cycle OR cell proliferation;cell organization and biogenesis;DNA metabolism;other metabolic processes;stress response;other biological processes	cytosol;nucleus;other cell component	nucleic acid binding activity;other molecular function	61534240
High	Q13263	Transcription intermediary factor 1-beta OS=Homo sapiens OX=9606 GN=TRIM28 PE=1 SV=5	24.275	11	6	7	6	835	88.5	5.77	6.3	TRIM28	cell organization and biogenesis;protein metabolism;DNA metabolism;RNA metabolism OR transcription;other metabolic processes;stress response;developmental processes;other biological processes	nucleus;other cell component	nucleic acid binding activity;kinase activity;other molecular function	5.49644e+07
High	Q15393	Splicing factor 3B subunit 3 OS=Homo sapiens OX=9606 GN=SF3B3 PE=1 SV=4	24.196	7	7	7	7	1217	135.5	5.26	8.55	SF3B3	cell organization and biogenesis;protein metabolism;RNA metabolism OR transcription;other metabolic processes;other biological processes	nucleus;other cell component	nucleic acid binding activity;other molecular function	5.3339e+07
High	Q99536	Synaptic vesicle membrane protein VAT-1 homolog OS=Homo sapiens OX=9606 GN=VAT1 PE=1 SV=2	24.194	8	2	3	2	393	41.9	6.29	7.14	VAT1	other biological processes	non-structural extracellular;other membranes;mitochondrion;other cytoplasmic organelle	other molecular function	24689300
High	P21359	Neurofibromin OS=Homo sapiens OX=9606 GN=NF1 PE=1 SV=2	24.193	3	6	6	6	2839	319.2	7.39	11.11	NF1	cell-cell signaling;cell cycle OR cell proliferation;cell organization and biogenesis;stress response;transport;developmental processes;signal transduction;other biological processes	plasma membrane;other membranes;cytosol;nucleus;other cell component	enzyme regulator activity;other molecular function	3.35035e+07
High	Q14145	Kelch-like ECH-associated protein 1 OS=Homo sapiens OX=9606 GN=KEAP1 PE=1 SV=2	23.908	12	7	7	7	624	69.6	6.44	12.45	KEAP1	protein metabolism;other metabolic processes;stress response;developmental processes;other biological processes	cytosol;cytoskeleton;ER/Golgi;nucleus;other cell component	other molecular function	6.46764e+07
High	Q01650	Large neutral amino acids transporter small subunit 1 OS=Homo sapiens OX=9606 GN=SLC7A5 PE=1 SV=2	23.825	9	3	6	3	507	55	7.72	13.82	SLC7A5	stress response;transport;developmental processes;other biological processes	plasma membrane;other membranes;cytosol;other cytoplasmic organelle;other cell component	transporter activity;other molecular function	1.37025e+08
High	Q96N66	Lysophospholipid acyltransferase 7 OS=Homo sapiens OX=9606 GN=MBOAT7 PE=1 SV=2	23.821	8	3	4	3	472	52.7	8.97	8.95	MBOAT7	other metabolic processes;developmental processes;other biological processes	other membranes;ER/Golgi;other cell component	other molecular function	110367266
High	Q03519	Antigen peptide transporter 2 OS=Homo sapiens OX=9606 GN=TAP2 PE=1 SV=1	23.718	11	8	9	8	686	75.6	8.02	17.62	TAP2	transport;other biological processes	other membranes;ER/Golgi;nucleus	signal transduction activity or receptor binding;transporter activity;other molecular function	1.08919e+08
High	Q9H9E3	Conserved oligomeric Golgi complex subunit 4 OS=Homo sapiens OX=9606 GN=COG4 PE=1 SV=3	23.694	11	7	8	7	785	89	5.19	11.04	COG4	cell organization and biogenesis;other metabolic processes;transport	other membranes;cytosol;ER/Golgi	other molecular function	37989177
High	Q9Y285	Phenylalanine--tRNA ligase alpha subunit OS=Homo sapiens OX=9606 GN=FARSA PE=1 SV=3	23.69	17	8	8	8	508	57.5	7.8	15.37	FARSA	cell organization and biogenesis;protein metabolism;RNA metabolism OR transcription;other metabolic processes	cytosol;other cell component	nucleic acid binding activity;other molecular function	1.40637e+08
High	Q9BSJ2	Gamma-tubulin complex component 2 OS=Homo sapiens OX=9606 GN=TUBGCP2 PE=1 SV=2	23.673	10	7	7	7	902	102.5	6.84	6.99	TUBGCP2	cell cycle OR cell proliferation;cell organization and biogenesis;developmental processes	cytosol;cytoskeleton;nucleus	cytoskeletal activity	6.27025e+07
High	Q15758	Neutral amino acid transporter B(0) OS=Homo sapiens OX=9606 GN=SLC1A5 PE=1 SV=2	23.611	17	7	9	7	541	56.6	5.48	13.16	SLC1A5	cell organization and biogenesis;transport;other biological processes	plasma membrane;other membranes;other cell component	transporter activity;other molecular function	158021626
High	Q9BQG0	Myb-binding protein 1A OS=Homo sapiens OX=9606 GN=MYBBP1A PE=1 SV=2	23.346	5	7	7	7	1328	148.8	9.28	12.62	MYBBP1A	cell organization and biogenesis;RNA metabolism OR transcription;other metabolic processes;stress response;signal transduction;other biological processes	nucleus;other cell component	nucleic acid binding activity;other molecular function	44172511
High	Q00325	Phosphate carrier protein, mitochondrial OS=Homo sapiens OX=9606 GN=SLC25A3 PE=1 SV=2	23.199	17	7	10	7	362	40.1	9.38	14.12	SLC25A3	transport	plasma membrane;other membranes;mitochondrion	transporter activity;other molecular function	3.76829e+08
High	O15260	Surfeit locus protein 4 OS=Homo sapiens OX=9606 GN=SURF4 PE=1 SV=3	23.105	21	5	10	5	269	30.4	7.78	12.1	SURF4	cell organization and biogenesis;transport;other biological processes	plasma membrane;other membranes;cytosol;ER/Golgi;nucleus;other cytoplasmic organelle	other molecular function	2.35381e+08
High	Q8TAQ2	SWI/SNF complex subunit SMARCC2 OS=Homo sapiens OX=9606 GN=SMARCC2 PE=1 SV=1	23.032	8	8	8	5	1214	132.8	5.69	9.93	SMARCC2	cell organization and biogenesis;RNA metabolism OR transcription;developmental processes;other biological processes	nucleus;other cell component	other molecular function	8.23224e+07
High	P02786	Transferrin receptor protein 1 OS=Homo sapiens OX=9606 GN=TFRC PE=1 SV=2	22.781	13	8	9	8	760	84.8	6.61	10.34	TFRC	stress response;transport;signal transduction;other biological processes	non-structural extracellular;plasma membrane;other membranes;mitochondrion;nucleus;other cytoplasmic organelle;other cell component	nucleic acid binding activity;other molecular function	6.06187e+07
High	Q92925	SWI/SNF-related matrix-associated actin-dependent regulator of chromatin subfamily D member 2 OS=Homo sapiens OX=9606 GN=SMARCD2 PE=1 SV=3	22.572	13	5	6	5	531	58.9	9.64	10.26	SMARCD2	cell organization and biogenesis;RNA metabolism OR transcription;other biological processes	nucleus;other cell component	other molecular function	3.28998e+07
High	Q9NYU2	UDP-glucose:glycoprotein glucosyltransferase 1 OS=Homo sapiens OX=9606 GN=UGGT1 PE=1 SV=3	22.491	4	6	6	6	1555	177.1	5.63	14.45	UGGT1	protein metabolism;other metabolic processes;stress response;other biological processes	ER/Golgi;other cell component	other molecular function	4.30052e+07
High	P42345	Serine/threonine-protein kinase mTOR OS=Homo sapiens OX=9606 GN=MTOR PE=1 SV=1	22.474	4	8	8	8	2549	288.7	7.17	14.77	MTOR	cell organization and biogenesis;protein metabolism;other metabolic processes;stress response;developmental processes;signal transduction;other biological processes	other membranes;cytosol;mitochondrion;ER/Golgi;nucleus;other cytoplasmic organelle;other cell component	translation activity;nucleic acid binding activity;kinase activity;other molecular function	5.51555e+07
High	Q15084	Protein disulfide-isomerase A6 OS=Homo sapiens OX=9606 GN=PDIA6 PE=1 SV=1	22.316	17	5	5	5	440	48.1	5.08	9.81	PDIA6	stress response;other biological processes	non-structural extracellular;plasma membrane;other membranes;cytosol;ER/Golgi;other cell component	other molecular function	61632606
High	A5YKK6	CCR4-NOT transcription complex subunit 1 OS=Homo sapiens OX=9606 GN=CNOT1 PE=1 SV=2	22.249	4	9	9	9	2376	266.8	7.11	8.13	CNOT1	RNA metabolism OR transcription;other metabolic processes;developmental processes;other biological processes	cytosol;nucleus;other cell component	other molecular function	3.34292e+07
High	P08727	Keratin, type I cytoskeletal 19 OS=Homo sapiens OX=9606 GN=KRT19 PE=1 SV=4	22.199	13	7	10	1	400	44.1	5.14	18.44	KRT19	cell organization and biogenesis;developmental processes;signal transduction;other biological processes	plasma membrane;other membranes;cytosol;cytoskeleton;other cell component	cytoskeletal activity;other molecular function	41232777
High	P17844	Probable ATP-dependent RNA helicase DDX5 OS=Homo sapiens OX=9606 GN=DDX5 PE=1 SV=1	22.127	14	8	8	3	614	69.1	8.92	14.61	DDX5	RNA metabolism OR transcription;other metabolic processes;signal transduction;other biological processes	cytosol;nucleus;other cell component	nucleic acid binding activity;other molecular function	18740454
High	P18031	Tyrosine-protein phosphatase non-receptor type 1 OS=Homo sapiens OX=9606 GN=PTPN1 PE=1 SV=1	22.065	18	6	7	6	435	49.9	6.27	11.07	PTPN1	protein metabolism;other metabolic processes;stress response;signal transduction;other biological processes	other membranes;cytosol;mitochondrion;ER/Golgi;other cytoplasmic organelle;other cell component	signal transduction activity or receptor binding;other molecular function	7.50616e+07
High	Q7L1Q6	eIF5-mimic protein 2 OS=Homo sapiens OX=9606 GN=BZW1 PE=1 SV=1	22.056	22	11	12	9	419	48	5.92	11.88	BZW1	other biological processes	other cell component		107309816
High	Q86Y56	Dynein axonemal assembly factor 5 OS=Homo sapiens OX=9606 GN=DNAAF5 PE=1 SV=4	21.903	9	8	8	8	855	93.5	6.42	11.68	DNAAF5	cell organization and biogenesis;other biological processes	other cell component	other molecular function	7.1439e+07
High	Q8WTW3	Conserved oligomeric Golgi complex subunit 1 OS=Homo sapiens OX=9606 GN=COG1 PE=1 SV=1	21.674	8	6	7	6	980	108.9	7.31	6.41	COG1	cell organization and biogenesis;other metabolic processes;transport	other membranes;ER/Golgi		2.87035e+07
High	Q96CW5	Gamma-tubulin complex component 3 OS=Homo sapiens OX=9606 GN=TUBGCP3 PE=1 SV=2	21.566	9	8	8	8	907	103.5	8.12	8.16	TUBGCP3	cell cycle OR cell proliferation;cell organization and biogenesis;other biological processes	cytosol;cytoskeleton;other cell component	cytoskeletal activity;other molecular function	1.31643e+08
High	Q14739	Delta(14)-sterol reductase LBR OS=Homo sapiens OX=9606 GN=LBR PE=1 SV=2	21.549	14	7	8	7	615	70.7	9.36	9.06	LBR	other metabolic processes;other biological processes	other membranes;ER/Golgi;nucleus;other cell component	nucleic acid binding activity;other molecular function	1.7033e+08
High	P43246	DNA mismatch repair protein Msh2 OS=Homo sapiens OX=9606 GN=MSH2 PE=1 SV=1	21.422	10	8	8	8	934	104.7	5.77	9.08	MSH2	cell cycle OR cell proliferation;cell organization and biogenesis;DNA metabolism;other metabolic processes;stress response;developmental processes;signal transduction;other biological processes	nucleus	nucleic acid binding activity;other molecular function	6.28437e+07
High	P61619	Protein transport protein Sec61 subunit alpha isoform 1 OS=Homo sapiens OX=9606 GN=SEC61A1 PE=1 SV=2	21.41	12	6	7	6	476	52.2	8.06	13.54	SEC61A1	cell organization and biogenesis;transport;developmental processes	other membranes;ER/Golgi	transporter activity;translation activity;other molecular function	167316606
High	Q8N1F7	Nuclear pore complex protein Nup93 OS=Homo sapiens OX=9606 GN=NUP93 PE=1 SV=2	21.245	9	7	7	7	819	93.4	5.72	11.86	NUP93	cell organization and biogenesis;other metabolic processes;transport;signal transduction;other biological processes	other membranes;cytosol;cytoskeleton;nucleus	other molecular function	7.39322e+07
High	Q8NF37	Lysophosphatidylcholine acyltransferase 1 OS=Homo sapiens OX=9606 GN=LPCAT1 PE=1 SV=2	21.145	12	6	8	6	534	59.1	6.02	9.98	LPCAT1	protein metabolism;other metabolic processes;developmental processes;other biological processes	plasma membrane;other membranes;ER/Golgi;other cytoplasmic organelle;other cell component	other molecular function	7.42611e+07
High	P26006	Integrin alpha-3 OS=Homo sapiens OX=9606 GN=ITGA3 PE=1 SV=5	21.071	6	6	7	6	1051	116.5	6.77	10.5	ITGA3	cell adhesion;cell organization and biogenesis;developmental processes;signal transduction;other biological processes	plasma membrane;other membranes;other cell component	signal transduction activity or receptor binding;other molecular function	6.1265e+07
High	P11047	Laminin subunit gamma-1 OS=Homo sapiens OX=9606 GN=LAMC1 PE=1 SV=3	20.708	4	5	5	5	1609	177.5	5.12	9	LAMC1	cell adhesion;cell organization and biogenesis;other biological processes	non-structural extracellular;extracellular matrix;ER/Golgi;other cell component	extracellular structural activity	4.93116e+07
High	P28340	DNA polymerase delta catalytic subunit OS=Homo sapiens OX=9606 GN=POLD1 PE=1 SV=2	20.556	9	9	9	9	1107	123.6	7.03	14.89	POLD1	DNA metabolism;other metabolic processes;stress response;other biological processes	cytosol;nucleus;other cell component	nucleic acid binding activity;other molecular function	4.16144e+07
High	P42704	Leucine-rich PPR motif-containing protein, mitochondrial OS=Homo sapiens OX=9606 GN=LRPPRC PE=1 SV=3	20.524	6	7	7	7	1394	157.8	6.13	7.79	LRPPRC	RNA metabolism OR transcription;other metabolic processes;transport;other biological processes	other membranes;cytoskeleton;mitochondrion;nucleus;other cell component	cytoskeletal activity;nucleic acid binding activity;other molecular function	3.41168e+07
High	Q99816	Tumor susceptibility gene 101 protein OS=Homo sapiens OX=9606 GN=TSG101 PE=1 SV=2	20.481	17	5	5	5	390	43.9	6.46	12.89	TSG101	cell cycle OR cell proliferation;cell organization and biogenesis;protein metabolism;RNA metabolism OR transcription;other metabolic processes;transport;other biological processes	non-structural extracellular;plasma membrane;other membranes;cytosol;cytoskeleton;nucleus;other cytoplasmic organelle;other cell component	nucleic acid binding activity;other molecular function	6.16304e+07
High	Q9H857	5'-nucleotidase domain-containing protein 2 OS=Homo sapiens OX=9606 GN=NT5DC2 PE=1 SV=1	20.48	14	7	7	7	520	60.7	6.77	12.51	NT5DC2			other molecular function	75067088
High	Q9UGI8	Testin OS=Homo sapiens OX=9606 GN=TES PE=1 SV=1	20.452	20	8	8	8	421	48	7.68	10.35	TES	other biological processes	plasma membrane;other membranes;cytosol;other cell component	other molecular function	146379709
High	O43237	Cytoplasmic dynein 1 light intermediate chain 2 OS=Homo sapiens OX=9606 GN=DYNC1LI2 PE=1 SV=1	20.444	15	5	6	5	492	54.1	6.38	6.44	DYNC1LI2	cell organization and biogenesis;other biological processes	cytosol;cytoskeleton;other cytoplasmic organelle;other cell component	other molecular function	54871344
High	P23229	Integrin alpha-6 OS=Homo sapiens OX=9606 GN=ITGA6 PE=1 SV=5	20.402	6	8	9	8	1130	126.5	6.61	13.03	ITGA6	cell adhesion;cell organization and biogenesis;developmental processes;signal transduction;other biological processes	plasma membrane;other membranes;other cell component	signal transduction activity or receptor binding;other molecular function	94574564
High	P04049	RAF proto-oncogene serine/threonine-protein kinase OS=Homo sapiens OX=9606 GN=RAF1 PE=1 SV=1	20.274	9	6	7	6	648	73	9.2	8.35	RAF1	cell-cell signaling;cell cycle OR cell proliferation;cell organization and biogenesis;protein metabolism;other metabolic processes;stress response;transport;developmental processes;signal transduction;other biological processes	plasma membrane;other membranes;cytosol;mitochondrion;ER/Golgi;nucleus;other cell component	enzyme regulator activity;kinase activity;other molecular function	5.30027e+07
High	Q6NXG1	Epithelial splicing regulatory protein 1 OS=Homo sapiens OX=9606 GN=ESRP1 PE=1 SV=2	20.16	10	6	6	6	681	75.5	6.68	8.31	ESRP1	RNA metabolism OR transcription;other metabolic processes;other biological processes	nucleus;other cell component	nucleic acid binding activity	5.12165e+07
High	Q96T76	MMS19 nucleotide excision repair protein homolog OS=Homo sapiens OX=9606 GN=MMS19 PE=1 SV=2	20.157	7	6	7	6	1030	113.2	6.35	7.62	MMS19	cell cycle OR cell proliferation;cell organization and biogenesis;protein metabolism;DNA metabolism;RNA metabolism OR transcription;other metabolic processes;stress response;signal transduction;other biological processes	cytosol;cytoskeleton;nucleus;other cell component	other molecular function	6.10147e+07
High	Q9UP83	Conserved oligomeric Golgi complex subunit 5 OS=Homo sapiens OX=9606 GN=COG5 PE=1 SV=3	20.026	11	8	8	8	839	92.7	6.6	8.38	COG5	cell organization and biogenesis;other metabolic processes;transport	other membranes;cytosol;ER/Golgi;nucleus		8.40303e+07
High	P02768	Albumin OS=Homo sapiens OX=9606 GN=ALB PE=1 SV=2	19.713	6	4	6	4	609	69.3	6.28	13.32	ALB	stress response;other biological processes	non-structural extracellular;ER/Golgi;other cell component	nucleic acid binding activity;other molecular function	311784948
High	Q9HAV4	Exportin-5 OS=Homo sapiens OX=9606 GN=XPO5 PE=1 SV=1	19.274	9	9	9	9	1204	136.2	5.8	9.28	XPO5	RNA metabolism OR transcription;transport;other biological processes	cytosol;nucleus;other cell component	nucleic acid binding activity;other molecular function	51793899
High	O14787	Transportin-2 OS=Homo sapiens OX=9606 GN=TNPO2 PE=1 SV=3	19.254	7	5	8	3	897	101.3	5.01	11.41	TNPO2	transport	nucleus;other cell component	other molecular function	1.60032e+07
High	P17812	CTP synthase 1 OS=Homo sapiens OX=9606 GN=CTPS1 PE=1 SV=2	19.216	10	5	5	5	591	66.6	6.46	7.54	CTPS1	cell cycle OR cell proliferation;other metabolic processes;other biological processes	cytosol;other cell component	other molecular function	3.13039e+07
High	P02545	Prelamin-A/C OS=Homo sapiens OX=9606 GN=LMNA PE=1 SV=1	19.192	9	5	5	5	664	74.1	7.02	9.39	LMNA	cell cycle OR cell proliferation;cell organization and biogenesis;other metabolic processes;stress response;transport;developmental processes;other biological processes	cytosol;cytoskeleton;nucleus;other cell component	cytoskeletal activity;other molecular function	1.5278e+07
High	P14923	Junction plakoglobin OS=Homo sapiens OX=9606 GN=JUP PE=1 SV=3	19.08	9	5	5	5	745	81.7	6.14	5.41	JUP	cell adhesion;cell-cell signaling;cell organization and biogenesis;RNA metabolism OR transcription;signal transduction;other biological processes	non-structural extracellular;plasma membrane;other membranes;cytosol;cytoskeleton;nucleus;other cell component	other molecular function	33701442
High	Q9Y263	Phospholipase A-2-activating protein OS=Homo sapiens OX=9606 GN=PLAA PE=1 SV=2	19.057	8	6	6	6	795	87.1	6.37	8.77	PLAA	protein metabolism;other metabolic processes;stress response;developmental processes;signal transduction;other biological processes	non-structural extracellular;nucleus;other cell component	enzyme regulator activity;other molecular function	4.29902e+07
High	Q63HN8	E3 ubiquitin-protein ligase RNF213 OS=Homo sapiens OX=9606 GN=RNF213 PE=1 SV=3	18.767	1	7	7	7	5207	591	6.48	7.9	RNF213	cell organization and biogenesis;protein metabolism;other metabolic processes;stress response;developmental processes;other biological processes	cytosol;nucleus;other cell component	other molecular function	2.3794e+07
High	Q13148	TAR DNA-binding protein 43 OS=Homo sapiens OX=9606 GN=TARDBP PE=1 SV=1	18.658	18	5	5	5	414	44.7	6.19	8.81	TARDBP	cell organization and biogenesis;protein metabolism;RNA metabolism OR transcription;other metabolic processes;other biological processes	mitochondrion;nucleus;other cell component	nucleic acid binding activity;other molecular function	5.71384e+07
High	P23921	Ribonucleoside-diphosphate reductase large subunit OS=Homo sapiens OX=9606 GN=RRM1 PE=1 SV=1	18.627	13	7	8	7	792	90	7.15	5.99	RRM1	cell organization and biogenesis;DNA metabolism;other metabolic processes;stress response;other biological processes	cytosol;mitochondrion	other molecular function	7.91905e+07
High	P38606	V-type proton ATPase catalytic subunit A OS=Homo sapiens OX=9606 GN=ATP6V1A PE=1 SV=2	18.568	9	4	5	4	617	68.3	5.52	8.79	ATP6V1A	cell organization and biogenesis;other metabolic processes;transport;other biological processes	plasma membrane;other membranes;cytosol;ER/Golgi;nucleus;other cytoplasmic organelle;other cell component	transporter activity;other molecular function	3.10119e+07
High	Q12769	Nuclear pore complex protein Nup160 OS=Homo sapiens OX=9606 GN=NUP160 PE=1 SV=3	18.367	4	6	7	6	1436	162	5.5	10.04	NUP160	other metabolic processes;transport;developmental processes	cytosol;nucleus	other molecular function	5.0834e+07
High	Q9Y3Z3	Deoxynucleoside triphosphate triphosphohydrolase SAMHD1 OS=Homo sapiens OX=9606 GN=SAMHD1 PE=1 SV=2	18.2	14	7	7	7	626	72.2	7.14	3.88	SAMHD1	cell organization and biogenesis;DNA metabolism;other metabolic processes;stress response;developmental processes;other biological processes	plasma membrane;other membranes;nucleus;other cell component	nucleic acid binding activity;other molecular function	6.35223e+07
High	O00471	Exocyst complex component 5 OS=Homo sapiens OX=9606 GN=EXOC5 PE=1 SV=1	18.121	7	5	5	5	708	81.8	6.71	10.54	EXOC5	cell cycle OR cell proliferation;cell organization and biogenesis;transport;other biological processes	cytosol;other cell component	other molecular function	41030580
High	P23258	Tubulin gamma-1 chain OS=Homo sapiens OX=9606 GN=TUBG1 PE=1 SV=2	18.048	12	4	4	4	451	51.1	6.14	9.89	TUBG1	cell cycle OR cell proliferation;cell organization and biogenesis	cytosol;cytoskeleton;nucleus;other cytoplasmic organelle;other cell component	cytoskeletal activity;other molecular function	50413009
High	P00533	Epidermal growth factor receptor OS=Homo sapiens OX=9606 GN=EGFR PE=1 SV=2	17.976	6	6	6	6	1210	134.2	6.68	7.71	EGFR	cell adhesion;cell cycle OR cell proliferation;cell organization and biogenesis;protein metabolism;other metabolic processes;stress response;developmental processes;signal transduction;other biological processes	non-structural extracellular;plasma membrane;other membranes;ER/Golgi;nucleus;other cytoplasmic organelle;other cell component	enzyme regulator activity;cytoskeletal activity;nucleic acid binding activity;kinase activity;other molecular function	2.38676e+07
High	Q86X55	Histone-arginine methyltransferase CARM1 OS=Homo sapiens OX=9606 GN=CARM1 PE=1 SV=3	17.856	9	4	5	4	608	65.8	6.73	9.4	CARM1	cell organization and biogenesis;protein metabolism;DNA metabolism;RNA metabolism OR transcription;other metabolic processes;other biological processes	cytosol;nucleus;other cell component	nucleic acid binding activity;other molecular function	3.45213e+07
High	O94915	Protein furry homolog-like OS=Homo sapiens OX=9606 GN=FRYL PE=1 SV=2	17.749	3	7	9	7	3013	339.4	5.58	7.83	FRYL	cell organization and biogenesis;developmental processes;other biological processes	other cell component		5.25508e+07
High	P35606	Coatomer subunit beta' OS=Homo sapiens OX=9606 GN=COPB2 PE=1 SV=2	17.677	9	7	7	7	906	102.4	5.27	7.33	COPB2	transport	other membranes;cytosol;ER/Golgi	other molecular function	5.50455e+07
High	Q9UI26	Importin-11 OS=Homo sapiens OX=9606 GN=IPO11 PE=1 SV=1	17.671	5	4	5	4	975	112.5	5.25	6.09	IPO11	transport	cytosol;nucleus	other molecular function	51199934
High	Q9UGJ1	Gamma-tubulin complex component 4 OS=Homo sapiens OX=9606 GN=TUBGCP4 PE=1 SV=1	17.637	9	4	4	4	667	76	6.65	8.1	TUBGCP4	cell cycle OR cell proliferation;cell organization and biogenesis	cytosol;cytoskeleton;other cytoplasmic organelle	cytoskeletal activity	2.34615e+07
High	P50995	Annexin A11 OS=Homo sapiens OX=9606 GN=ANXA11 PE=1 SV=1	17.503	12	6	6	6	505	54.4	7.65	9.86	ANXA11	cell cycle OR cell proliferation;transport;other biological processes	cytosol;cytoskeleton;nucleus;other cytoplasmic organelle;other cell component	other molecular function	3.45975e+07
High	O43242	26S proteasome non-ATPase regulatory subunit 3 OS=Homo sapiens OX=9606 GN=PSMD3 PE=1 SV=2	17.447	11	5	5	5	534	60.9	8.44	6.95	PSMD3	protein metabolism;other metabolic processes;other biological processes	non-structural extracellular;cytosol;nucleus;other cell component	enzyme regulator activity	3.58259e+07
High	Q9NXE4	Sphingomyelin phosphodiesterase 4 OS=Homo sapiens OX=9606 GN=SMPD4 PE=1 SV=3	17.269	8	6	6	6	866	97.7	8.27	8.44	SMPD4	cell organization and biogenesis;other metabolic processes;other biological processes	plasma membrane;other membranes;ER/Golgi;nucleus	other molecular function	5.65046e+07
High	P17655	Calpain-2 catalytic subunit OS=Homo sapiens OX=9606 GN=CAPN2 PE=1 SV=6	17.253	7	5	7	5	700	79.9	4.98	13.8	CAPN2	protein metabolism;other metabolic processes;stress response;developmental processes;other biological processes	plasma membrane;other membranes;cytosol;cytoskeleton;mitochondrion;ER/Golgi;nucleus;other cytoplasmic organelle;other cell component	cytoskeletal activity;other molecular function	8.50677e+07
High	Q29RF7	Sister chromatid cohesion protein PDS5 homolog A OS=Homo sapiens OX=9606 GN=PDS5A PE=1 SV=1	17.185	5	5	5	5	1337	150.7	7.91	4.04	PDS5A	cell cycle OR cell proliferation;cell organization and biogenesis;other biological processes	plasma membrane;other membranes;cytosol;nucleus;other cell component		2.91932e+07
High	Q6P2Q9	Pre-mRNA-processing-splicing factor 8 OS=Homo sapiens OX=9606 GN=PRPF8 PE=1 SV=2	17.18	2	6	7	6	2335	273.4	8.84	7.44	PRPF8	cell organization and biogenesis;RNA metabolism OR transcription;other metabolic processes;other biological processes	nucleus	nucleic acid binding activity;other molecular function	3.02664e+07
High	Q9UPN7	Serine/threonine-protein phosphatase 6 regulatory subunit 1 OS=Homo sapiens OX=9606 GN=PPP6R1 PE=1 SV=5	17.138	2	2	3	2	881	96.7	4.55	7.75	PPP6R1	other biological processes	cytosol;nucleus	enzyme regulator activity;other molecular function	1.44445e+07
High	Q9NR12	PDZ and LIM domain protein 7 OS=Homo sapiens OX=9606 GN=PDLIM7 PE=1 SV=1	17.05	12	5	6	5	457	49.8	8.41	8.21	PDLIM7	cell organization and biogenesis;transport;developmental processes;other biological processes	cytosol;cytoskeleton;nucleus;other cell component	cytoskeletal activity;other molecular function	3.83166e+07
High	Q15645	Pachytene checkpoint protein 2 homolog OS=Homo sapiens OX=9606 GN=TRIP13 PE=1 SV=2	17.003	14	6	6	6	432	48.5	6.09	10.2	TRIP13	cell cycle OR cell proliferation;cell organization and biogenesis;DNA metabolism;RNA metabolism OR transcription;other metabolic processes;stress response;signal transduction;other biological processes	nucleus;other cell component	other molecular function	5.234e+07
High	P09758	Tumor-associated calcium signal transducer 2 OS=Homo sapiens OX=9606 GN=TACSTD2 PE=1 SV=3	16.981	14	5	8	5	323	35.7	8.87	16.75	TACSTD2	developmental processes;other biological processes	non-structural extracellular;plasma membrane;other membranes;cytosol;nucleus		242185971
High	Q9NVH1	DnaJ homolog subfamily C member 11 OS=Homo sapiens OX=9606 GN=DNAJC11 PE=1 SV=2	16.851	10	5	6	5	559	63.2	8.4	11.67	DNAJC11	cell organization and biogenesis	other membranes;mitochondrion;nucleus		47419508
High	Q8WVX9	Fatty acyl-CoA reductase 1 OS=Homo sapiens OX=9606 GN=FAR1 PE=1 SV=1	16.807	7	3	3	3	515	59.3	9.17	7.72	FAR1	other metabolic processes	other membranes;other cytoplasmic organelle	other molecular function	1.91069e+07
High	O00148	ATP-dependent RNA helicase DDX39A OS=Homo sapiens OX=9606 GN=DDX39A PE=1 SV=2	16.769	12	5	6	1	427	49.1	5.68	8.25	DDX39A	RNA metabolism OR transcription;other metabolic processes;transport	nucleus;other cell component	other molecular function	4.604e+07
High	Q5SRE5	Nucleoporin NUP188 OS=Homo sapiens OX=9606 GN=NUP188 PE=1 SV=1	16.751	5	6	6	6	1749	195.9	6.73	5.39	NUP188	transport	cytosol;nucleus	other molecular function	1.02502e+08
High	P28331	NADH-ubiquinone oxidoreductase 75 kDa subunit, mitochondrial OS=Homo sapiens OX=9606 GN=NDUFS1 PE=1 SV=3	16.721	12	7	7	7	727	79.4	6.23	5.87	NDUFS1	cell organization and biogenesis;other metabolic processes;transport;other biological processes	other membranes;mitochondrion	transporter activity;other molecular function	47829696
High	O94979	Protein transport protein Sec31A OS=Homo sapiens OX=9606 GN=SEC31A PE=1 SV=3	16.63	4	4	4	4	1220	132.9	6.89	9.49	SEC31A	cell organization and biogenesis;transport;other biological processes	other membranes;cytosol;ER/Golgi;other cell component	other molecular function	3.15239e+07
High	Q96IF1	LIM domain-containing protein ajuba OS=Homo sapiens OX=9606 GN=AJUBA PE=1 SV=1	16.606	14	6	6	6	538	56.9	7.14	9.36	AJUBA	cell adhesion;cell cycle OR cell proliferation;cell organization and biogenesis;RNA metabolism OR transcription;other metabolic processes;stress response;signal transduction;other biological processes	plasma membrane;other membranes;cytosol;cytoskeleton;ER/Golgi;nucleus;other cell component	cytoskeletal activity;other molecular function	5.70401e+07
High	Q96MW5	Conserved oligomeric Golgi complex subunit 8 OS=Homo sapiens OX=9606 GN=COG8 PE=1 SV=2	16.6	10	6	7	6	612	68.4	5.2	9.73	COG8	cell organization and biogenesis;other metabolic processes;transport	other membranes;ER/Golgi		8.08615e+07
High	Q13838	Spliceosome RNA helicase DDX39B OS=Homo sapiens OX=9606 GN=DDX39B PE=1 SV=1	16.548	12	5	6	1	428	49	5.67	6.47	DDX39B	cell organization and biogenesis;RNA metabolism OR transcription;other metabolic processes;transport;other biological processes	nucleus;other cell component	nucleic acid binding activity;other molecular function	2951041
High	Q52LJ0	Protein FAM98B OS=Homo sapiens OX=9606 GN=FAM98B PE=1 SV=2	16.32	10	3	4	2	433	45.5	8.69	9.46	FAM98B	protein metabolism;RNA metabolism OR transcription;other metabolic processes;other biological processes	nucleus;other cell component	other molecular function	3.05958e+07
High	O15042	U2 snRNP-associated SURP motif-containing protein OS=Homo sapiens OX=9606 GN=U2SURP PE=1 SV=2	16.269	7	7	7	7	1029	118.2	8.47	7.86	U2SURP	RNA metabolism OR transcription;other metabolic processes	nucleus		1.03923e+08
High	Q8TCT9	Minor histocompatibility antigen H13 OS=Homo sapiens OX=9606 GN=HM13 PE=1 SV=1	16.232	15	4	9	4	377	41.5	6.43	7.15	HM13	protein metabolism;other metabolic processes;stress response;transport;developmental processes;other biological processes	plasma membrane;other membranes;ER/Golgi;other cell component	other molecular function	1.00718e+08
High	P31689	DnaJ homolog subfamily A member 1 OS=Homo sapiens OX=9606 GN=DNAJA1 PE=1 SV=2	16.109	16	4	4	4	397	44.8	7.08	4.88	DNAJA1	stress response;transport;signal transduction;other biological processes	other membranes;cytosol;cytoskeleton;mitochondrion;ER/Golgi;nucleus;other cell component	signal transduction activity or receptor binding;other molecular function	5.17777e+07
High	Q92734	Protein TFG OS=Homo sapiens OX=9606 GN=TFG PE=1 SV=2	16.109	20	5	5	5	400	43.4	5.1	5.68	TFG	cell organization and biogenesis;transport	cytosol;ER/Golgi;other cell component	other molecular function	111327407
High	Q8N2K0	Lysophosphatidylserine lipase ABHD12 OS=Homo sapiens OX=9606 GN=ABHD12 PE=1 SV=2	16.058	16	5	6	5	398	45.1	8.65	7.6	ABHD12	protein metabolism;other metabolic processes;other biological processes	plasma membrane;other membranes;ER/Golgi;other cell component	other molecular function	2.93139e+07
High	Q14697	Neutral alpha-glucosidase AB OS=Homo sapiens OX=9606 GN=GANAB PE=1 SV=3	15.903	6	5	6	5	944	106.8	6.14	7.66	GANAB	protein metabolism;other metabolic processes	ER/Golgi;other cell component	other molecular function	3.02976e+07
High	Q9H3U1	Protein unc-45 homolog A OS=Homo sapiens OX=9606 GN=UNC45A PE=1 SV=1	15.736	8	6	6	6	944	103	6.07	6.48	UNC45A	other biological processes	cytosol;ER/Golgi;nucleus;other cell component	other molecular function	1.61814e+07
High	Q15233	Non-POU domain-containing octamer-binding protein OS=Homo sapiens OX=9606 GN=NONO PE=1 SV=4	15.681	11	5	6	5	471	54.2	8.95	9.83	NONO	DNA metabolism;RNA metabolism OR transcription;other metabolic processes;stress response;other biological processes	nucleus;other cell component	nucleic acid binding activity;other molecular function	91656149
High	Q9BYC5	Alpha-(1,6)-fucosyltransferase OS=Homo sapiens OX=9606 GN=FUT8 PE=1 SV=2	15.505	9	4	4	4	575	66.5	7.66	7.86	FUT8	protein metabolism;other metabolic processes;developmental processes;signal transduction;other biological processes	other membranes;ER/Golgi	other molecular function	12105351
High	P13639	Elongation factor 2 OS=Homo sapiens OX=9606 GN=EEF2 PE=1 SV=4	15.48	7	6	6	5	858	95.3	6.83	11.94	EEF2	protein metabolism;other metabolic processes;other biological processes	non-structural extracellular;plasma membrane;other membranes;cytosol;other cell component	translation activity;nucleic acid binding activity;other molecular function	93941203
High	Q9UBB4	Ataxin-10 OS=Homo sapiens OX=9606 GN=ATXN10 PE=1 SV=1	15.441	16	6	6	6	475	53.5	5.25	6.17	ATXN10	cell organization and biogenesis;developmental processes	plasma membrane;other membranes;cytosol;other cell component		1.82107e+07
High	Q8NCA5	Protein FAM98A OS=Homo sapiens OX=9606 GN=FAM98A PE=1 SV=2	15.427	11	4	4	3	518	55.2	8.95	10.09	FAM98A	protein metabolism;RNA metabolism OR transcription;other metabolic processes;other biological processes	nucleus;other cell component	other molecular function	37826822
High	P04406	Glyceraldehyde-3-phosphate dehydrogenase OS=Homo sapiens OX=9606 GN=GAPDH PE=1 SV=3	15.311	19	5	6	5	335	36	8.46	7.05	GAPDH	cell organization and biogenesis;protein metabolism;other metabolic processes;stress response;other biological processes	plasma membrane;other membranes;cytosol;cytoskeleton;nucleus;other cell component	enzyme regulator activity;cytoskeletal activity;other molecular function	5.65584e+07
High	O60716	Catenin delta-1 OS=Homo sapiens OX=9606 GN=CTNND1 PE=1 SV=1	15.274	5	5	5	5	968	108.1	6.23	7.96	CTNND1	cell adhesion;cell-cell signaling;cell organization and biogenesis;developmental processes;signal transduction;other biological processes	plasma membrane;other membranes;cytosol;nucleus;other cell component	signal transduction activity or receptor binding;other molecular function	30372588
High	O75146	Huntingtin-interacting protein 1-related protein OS=Homo sapiens OX=9606 GN=HIP1R PE=1 SV=2	15.224	5	4	4	4	1068	119.3	6.67	6.7	HIP1R	cell organization and biogenesis;transport;developmental processes;other biological processes	plasma membrane;other membranes;cytosol;cytoskeleton;mitochondrion;other cell component	cytoskeletal activity;other molecular function	7.27807e+07
High	P52292	Importin subunit alpha-1 OS=Homo sapiens OX=9606 GN=KPNA2 PE=1 SV=1	15.217	12	4	4	4	529	57.8	5.4	8.69	KPNA2	DNA metabolism;other metabolic processes;transport;other biological processes	other membranes;cytosol;ER/Golgi;nucleus;other cell component	other molecular function	2.5196e+07
High	P67809	Y-box-binding protein 1 OS=Homo sapiens OX=9606 GN=YBX1 PE=1 SV=3	15.169	23	4	4	2	324	35.9	9.88	4.42	YBX1	RNA metabolism OR transcription;other metabolic processes;transport;developmental processes;other biological processes	non-structural extracellular;plasma membrane;other membranes;cytosol;ER/Golgi;nucleus;other cell component	nucleic acid binding activity;other molecular function	23318213
High	Q13085	Acetyl-CoA carboxylase 1 OS=Homo sapiens OX=9606 GN=ACACA PE=1 SV=2	15.118	4	7	7	7	2346	265.4	6.37	6.09	ACACA	cell organization and biogenesis;protein metabolism;other metabolic processes;other biological processes	cytosol;cytoskeleton;mitochondrion;nucleus	other molecular function	29132737
High	Q9Y4R8	Telomere length regulation protein TEL2 homolog OS=Homo sapiens OX=9606 GN=TELO2 PE=1 SV=2	15.022	8	6	7	6	837	91.7	5.76	7.77	TELO2	cell organization and biogenesis;DNA metabolism;other metabolic processes;other biological processes	other membranes;cytosol;nucleus;other cell component	nucleic acid binding activity;other molecular function	4.6016e+07
High	P37268	Squalene synthase OS=Homo sapiens OX=9606 GN=FDFT1 PE=1 SV=1	14.985	8	3	4	3	417	48.1	6.54	6.33	FDFT1	other metabolic processes	other membranes;ER/Golgi	other molecular function	2.69317e+07
High	P51692	Signal transducer and activator of transcription 5B OS=Homo sapiens OX=9606 GN=STAT5B PE=1 SV=2	14.977	5	4	4	4	787	89.8	6.05	6.29	STAT5B	cell cycle OR cell proliferation;RNA metabolism OR transcription;other metabolic processes;stress response;transport;developmental processes;signal transduction;other biological processes	cytosol;nucleus;other cell component	nucleic acid binding activity;other molecular function	3.11621e+07
High	P11216	Glycogen phosphorylase, brain form OS=Homo sapiens OX=9606 GN=PYGB PE=1 SV=5	14.972	8	6	6	3	843	96.6	6.86	1.81	PYGB	other metabolic processes	non-structural extracellular;other cytoplasmic organelle;other cell component	other molecular function	4.96199e+07
High	P62826	GTP-binding nuclear protein Ran OS=Homo sapiens OX=9606 GN=RAN PE=1 SV=3	14.694	21	4	4	4	216	24.4	7.49	7.96	RAN	cell cycle OR cell proliferation;cell organization and biogenesis;DNA metabolism;other metabolic processes;transport;developmental processes;other biological processes	cytosol;cytoskeleton;nucleus;other cytoplasmic organelle;other cell component	other molecular function	52238244
High	Q14746	Conserved oligomeric Golgi complex subunit 2 OS=Homo sapiens OX=9606 GN=COG2 PE=1 SV=1	14.648	12	6	8	6	738	83.2	6.62	11.69	COG2	cell organization and biogenesis;other metabolic processes;transport	other membranes;cytosol;ER/Golgi	other molecular function	66944783
High	O75643	U5 small nuclear ribonucleoprotein 200 kDa helicase OS=Homo sapiens OX=9606 GN=SNRNP200 PE=1 SV=2	14.608	2	5	5	5	2136	244.4	6.06	8.24	SNRNP200	cell organization and biogenesis;RNA metabolism OR transcription;other metabolic processes	nucleus	other molecular function	3.06082e+07
High	Q9BTE3	Mini-chromosome maintenance complex-binding protein OS=Homo sapiens OX=9606 GN=MCMBP PE=1 SV=2	14.603	10	5	5	5	642	72.9	5.87	6.52	MCMBP	cell cycle OR cell proliferation;cell organization and biogenesis;DNA metabolism;other metabolic processes;other biological processes	cytosol;nucleus;other cell component	other molecular function	6.49285e+07
High	Q96LD4	E3 ubiquitin-protein ligase TRIM47 OS=Homo sapiens OX=9606 GN=TRIM47 PE=1 SV=2	14.569	7	4	5	4	638	69.5	6.44	8.57	TRIM47	protein metabolism;other metabolic processes	cytosol;nucleus	other molecular function	5.33748e+07
High	P14625	Endoplasmin OS=Homo sapiens OX=9606 GN=HSP90B1 PE=1 SV=1	14.5	3	3	3	1	803	92.4	4.84	7.61	HSP90B1	cell organization and biogenesis;protein metabolism;other metabolic processes;stress response;transport;other biological processes	non-structural extracellular;plasma membrane;other membranes;cytosol;ER/Golgi;other cell component	signal transduction activity or receptor binding;nucleic acid binding activity;other molecular function	3671740
High	Q8TCJ2	Dolichyl-diphosphooligosaccharide--protein glycosyltransferase subunit STT3B OS=Homo sapiens OX=9606 GN=STT3B PE=1 SV=1	14.48	8	5	5	4	826	93.6	8.91	6.11	STT3B	protein metabolism;other metabolic processes;stress response	other membranes;ER/Golgi;other cell component	other molecular function	20082419
High	P22102	Trifunctional purine biosynthetic protein adenosine-3 OS=Homo sapiens OX=9606 GN=GART PE=1 SV=1	14.394	6	5	6	5	1010	107.7	6.7	8.75	GART	other metabolic processes;developmental processes;other biological processes	cytosol	other molecular function	2.62013e+07
High	O60518	Ran-binding protein 6 OS=Homo sapiens OX=9606 GN=RANBP6 PE=1 SV=2	14.392	3	3	6	1	1105	124.6	5.01	2.61	RANBP6	transport	nucleus;other cell component	other molecular function	6.20391e+06
High	Q15437	Protein transport protein Sec23B OS=Homo sapiens OX=9606 GN=SEC23B PE=1 SV=2	14.365	10	6	6	5	767	86.4	6.89	2.59	SEC23B	cell organization and biogenesis;transport	other membranes;cytosol;ER/Golgi;other cell component	enzyme regulator activity;other molecular function	19255247
High	P30876	DNA-directed RNA polymerase II subunit RPB2 OS=Homo sapiens OX=9606 GN=POLR2B PE=1 SV=1	14.316	5	5	5	5	1174	133.8	6.87	4.49	POLR2B	RNA metabolism OR transcription;other metabolic processes	nucleus	nucleic acid binding activity;other molecular function	24537509
High	O60884	DnaJ homolog subfamily A member 2 OS=Homo sapiens OX=9606 GN=DNAJA2 PE=1 SV=1	14.164	12	4	5	4	412	45.7	6.48	5.59	DNAJA2	stress response;other biological processes	other membranes;cytosol;other cell component	other molecular function	3.50504e+07
High	Q13435	Splicing factor 3B subunit 2 OS=Homo sapiens OX=9606 GN=SF3B2 PE=1 SV=2	13.936	6	5	5	5	895	100.2	5.67	6.2	SF3B2	cell organization and biogenesis;RNA metabolism OR transcription;other metabolic processes	nucleus		36961352
High	P57678	Gem-associated protein 4 OS=Homo sapiens OX=9606 GN=GEMIN4 PE=1 SV=2	13.886	5	5	5	5	1058	120	6.04	6.44	GEMIN4	cell organization and biogenesis;RNA metabolism OR transcription;other metabolic processes	cytosol;nucleus;other cell component	other molecular function	17478873
High	A0FGR8	Extended synaptotagmin-2 OS=Homo sapiens OX=9606 GN=ESYT2 PE=1 SV=1	13.818	5	4	4	4	921	102.3	9.26	6.94	ESYT2	cell organization and biogenesis;transport	plasma membrane;other membranes;cytosol;ER/Golgi;other cell component	other molecular function	2.37034e+07
High	Q9HD45	Transmembrane 9 superfamily member 3 OS=Homo sapiens OX=9606 GN=TM9SF3 PE=1 SV=2	13.757	7	4	5	4	589	67.8	7.21	7.27	TM9SF3	other biological processes	other membranes		51258776
High	Q08AM6	Protein VAC14 homolog OS=Homo sapiens OX=9606 GN=VAC14 PE=1 SV=1	13.673	6	4	4	4	782	87.9	6.13	6.72	VAC14	other metabolic processes;signal transduction;other biological processes	other membranes;cytosol;ER/Golgi;other cytoplasmic organelle;other cell component	other molecular function	1.80586e+07
High	Q92922	SWI/SNF complex subunit SMARCC1 OS=Homo sapiens OX=9606 GN=SMARCC1 PE=1 SV=3	13.671	6	5	5	2	1105	122.8	5.76	8.49	SMARCC1	cell organization and biogenesis;RNA metabolism OR transcription;developmental processes;signal transduction;other biological processes	nucleus;other cell component	other molecular function	9707816
High	O43390	Heterogeneous nuclear ribonucleoprotein R OS=Homo sapiens OX=9606 GN=HNRNPR PE=1 SV=1	13.631	7	4	4	2	633	70.9	8.13	6.5	HNRNPR	RNA metabolism OR transcription;other metabolic processes	ER/Golgi;nucleus;other cell component	nucleic acid binding activity	13387698
High	Q9Y6D5	Brefeldin A-inhibited guanine nucleotide-exchange protein 2 OS=Homo sapiens OX=9606 GN=ARFGEF2 PE=1 SV=3	13.552	3	6	6	4	1785	201.9	6.33	9.46	ARFGEF2	cell organization and biogenesis;other metabolic processes;transport;signal transduction;other biological processes	other membranes;cytosol;cytoskeleton;ER/Golgi;other cytoplasmic organelle;other cell component	signal transduction activity or receptor binding;enzyme regulator activity;cytoskeletal activity;other molecular function	4.2548e+07
High	O60506	Heterogeneous nuclear ribonucleoprotein Q OS=Homo sapiens OX=9606 GN=SYNCRIP PE=1 SV=2	13.344	11	5	5	3	623	69.6	8.59	4.53	SYNCRIP	RNA metabolism OR transcription;other metabolic processes;stress response;other biological processes	cytosol;ER/Golgi;nucleus;other cell component	nucleic acid binding activity	4.44411e+07
High	Q9UID3	Vacuolar protein sorting-associated protein 51 homolog OS=Homo sapiens OX=9606 GN=VPS51 PE=1 SV=2	13.297	6	3	4	3	782	86	6.47	2.71	VPS51	cell organization and biogenesis;other metabolic processes;transport;developmental processes	other membranes;cytosol;ER/Golgi;nucleus;other cytoplasmic organelle;other cell component		1.13842e+07
High	Q9Y6E2	eIF5-mimic protein 1 OS=Homo sapiens OX=9606 GN=BZW2 PE=1 SV=1	13.285	13	5	6	3	419	48.1	6.68	5.66	BZW2	other biological processes	other cell component		24548683
High	Q9UBF2	Coatomer subunit gamma-2 OS=Homo sapiens OX=9606 GN=COPG2 PE=1 SV=1	13.278	4	3	4	1	871	97.6	5.81	9.98	COPG2	transport	other membranes;cytosol;ER/Golgi;other cell component	other molecular function	21008802
High	Q9Y2V7	Conserved oligomeric Golgi complex subunit 6 OS=Homo sapiens OX=9606 GN=COG6 PE=1 SV=2	13.239	7	4	4	4	657	73.2	5.76	6.03	COG6	cell organization and biogenesis;other metabolic processes;transport	other membranes;ER/Golgi		3.62922e+07
High	Q14573	Inositol 1,4,5-trisphosphate receptor type 3 OS=Homo sapiens OX=9606 GN=ITPR3 PE=1 SV=2	13.014	2	4	4	4	2671	303.9	6.48	4.53	ITPR3	transport;signal transduction;other biological processes	plasma membrane;other membranes;cytosol;ER/Golgi;nucleus;other cell component	transporter activity;other molecular function	1.62888e+07
High	P46940	Ras GTPase-activating-like protein IQGAP1 OS=Homo sapiens OX=9606 GN=IQGAP1 PE=1 SV=1	13.013	2	4	4	3	1657	189.1	6.48	6.41	IQGAP1	cell cycle OR cell proliferation;cell organization and biogenesis;developmental processes;signal transduction;other biological processes	plasma membrane;other membranes;cytosol;cytoskeleton;nucleus;other cell component	enzyme regulator activity;cytoskeletal activity;other molecular function	1.61834e+07
High	O75533	Splicing factor 3B subunit 1 OS=Homo sapiens OX=9606 GN=SF3B1 PE=1 SV=3	13.006	4	5	5	5	1304	145.7	7.09	8.41	SF3B1	cell organization and biogenesis;RNA metabolism OR transcription;other metabolic processes;other biological processes	nucleus	nucleic acid binding activity;other molecular function	37976548
High	P49257	Protein ERGIC-53 OS=Homo sapiens OX=9606 GN=LMAN1 PE=1 SV=2	12.914	12	3	3	3	510	57.5	6.77	3.13	LMAN1	cell organization and biogenesis;stress response;transport;other biological processes	other membranes;cytoskeleton;ER/Golgi;other cell component	other molecular function	43259406
High	O00116	Alkyldihydroxyacetonephosphate synthase, peroxisomal OS=Homo sapiens OX=9606 GN=AGPS PE=1 SV=1	12.848	9	5	5	5	658	72.9	7.34	4.05	AGPS	other metabolic processes	cytosol;other cytoplasmic organelle	other molecular function	19508316
High	Q13724	Mannosyl-oligosaccharide glucosidase OS=Homo sapiens OX=9606 GN=MOGS PE=1 SV=5	12.759	6	4	4	4	837	91.9	8.9	6.52	MOGS	protein metabolism;other metabolic processes;other biological processes	other membranes;ER/Golgi	other molecular function	24308149
High	Q92797	Symplekin OS=Homo sapiens OX=9606 GN=SYMPK PE=1 SV=2	12.726	5	5	5	5	1274	141.1	6.13	5.86	SYMPK	cell adhesion;RNA metabolism OR transcription;other metabolic processes;other biological processes	plasma membrane;other membranes;cytosol;cytoskeleton;nucleus;other cell component		1.96341e+07
High	Q99715	Collagen alpha-1(XII) chain OS=Homo sapiens OX=9606 GN=COL12A1 PE=1 SV=2	12.605	2	4	4	4	3063	332.9	5.53	4.23	COL12A1	cell adhesion;cell organization and biogenesis;developmental processes	extracellular matrix;ER/Golgi	extracellular structural activity	1.26522e+07
High	Q6DD88	Atlastin-3 OS=Homo sapiens OX=9606 GN=ATL3 PE=1 SV=1	12.526	13	5	5	5	541	60.5	5.66	3.99	ATL3	cell organization and biogenesis;other biological processes	other membranes;ER/Golgi	other molecular function	3.6298e+07
High	P00966	Argininosuccinate synthase OS=Homo sapiens OX=9606 GN=ASS1 PE=1 SV=2	12.483	9	4	4	4	412	46.5	8.02	7.21	ASS1	other metabolic processes;stress response;developmental processes;other biological processes	other membranes;cytosol;mitochondrion;ER/Golgi;nucleus;other cytoplasmic organelle;other cell component	other molecular function	6.05462e+07
High	P43304	Glycerol-3-phosphate dehydrogenase, mitochondrial OS=Homo sapiens OX=9606 GN=GPD2 PE=1 SV=3	12.442	6	4	4	4	727	80.8	7.69	7.93	GPD2	other metabolic processes	other membranes;mitochondrion;other cell component	other molecular function	1.8283e+07
High	O15533	Tapasin OS=Homo sapiens OX=9606 GN=TAPBP PE=1 SV=2	12.251	10	3	5	3	448	47.5	6.99	7.1	TAPBP	cell organization and biogenesis;other metabolic processes;transport;other biological processes	other membranes;ER/Golgi	signal transduction activity or receptor binding;transporter activity;other molecular function	7.99814e+07
High	O43156	TELO2-interacting protein 1 homolog OS=Homo sapiens OX=9606 GN=TTI1 PE=1 SV=3	12.239	5	4	4	4	1089	122	5.97	4.36	TTI1	cell organization and biogenesis;other biological processes	nucleus;other cell component		1.11011e+07
High	P12268	Inosine-5'-monophosphate dehydrogenase 2 OS=Homo sapiens OX=9606 GN=IMPDH2 PE=1 SV=2	11.954	8	4	4	4	514	55.8	6.9	4.37	IMPDH2	cell cycle OR cell proliferation;other metabolic processes;developmental processes;other biological processes	non-structural extracellular;cytosol;nucleus;other cell component	nucleic acid binding activity;other molecular function	3.47758e+07
High	Q12933	TNF receptor-associated factor 2 OS=Homo sapiens OX=9606 GN=TRAF2 PE=1 SV=2	11.906	7	3	5	3	501	55.8	7.53	7.38	TRAF2	cell organization and biogenesis;protein metabolism;other metabolic processes;stress response;signal transduction;other biological processes	plasma membrane;other membranes;cytosol;ER/Golgi;nucleus;other cell component	signal transduction activity or receptor binding;other molecular function	3.27161e+07
High	P36578	60S ribosomal protein L4 OS=Homo sapiens OX=9606 GN=RPL4 PE=1 SV=5	11.879	10	4	4	4	427	47.7	11.06	7.25	RPL4	protein metabolism;other metabolic processes	cytosol;ER/Golgi;translational apparatus;nucleus;other cell component	other molecular function	4.27305e+07
High	P62987	Ubiquitin-60S ribosomal protein L40 OS=Homo sapiens OX=9606 GN=UBA52 PE=1 SV=2	11.858	24	3	5	3	128	14.7	9.83	11.65	UBA52	protein metabolism;other metabolic processes	plasma membrane;other membranes;cytosol;mitochondrion;ER/Golgi;translational apparatus;nucleus;other cytoplasmic organelle;other cell component	other molecular function	238357466
High	P05120	Plasminogen activator inhibitor 2 OS=Homo sapiens OX=9606 GN=SERPINB2 PE=1 SV=2	11.837	11	4	4	4	415	46.6	5.63	6.1	SERPINB2	stress response;other biological processes	non-structural extracellular;plasma membrane;other membranes;other cell component	enzyme regulator activity	2.05071e+07
High	Q12931	Heat shock protein 75 kDa, mitochondrial OS=Homo sapiens OX=9606 GN=TRAP1 PE=1 SV=3	11.829	6	3	3	2	704	80.1	8.21	6.08	TRAP1	other biological processes	other membranes;mitochondrion;nucleus;other cell component	signal transduction activity or receptor binding;other molecular function	6.22479e+06
High	Q9ULK4	Mediator of RNA polymerase II transcription subunit 23 OS=Homo sapiens OX=9606 GN=MED23 PE=1 SV=2	11.816	4	5	5	5	1368	156.4	7.4	4.48	MED23	cell organization and biogenesis;RNA metabolism OR transcription;other metabolic processes;other biological processes	nucleus;other cell component	other molecular function	2.84258e+07
High	Q6YN16	Hydroxysteroid dehydrogenase-like protein 2 OS=Homo sapiens OX=9606 GN=HSDL2 PE=1 SV=1	11.787	14	4	4	4	418	45.4	7.99	1.84	HSDL2		mitochondrion;other cytoplasmic organelle	other molecular function	3.3128e+07
High	Q8TB61	Adenosine 3'-phospho 5'-phosphosulfate transporter 1 OS=Homo sapiens OX=9606 GN=SLC35B2 PE=1 SV=1	11.711	9	4	4	4	432	47.5	9.16	5.64	SLC35B2	transport	other membranes;ER/Golgi	transporter activity	4.51391e+07
High	Q9H900	Protein zwilch homolog OS=Homo sapiens OX=9606 GN=ZWILCH PE=1 SV=2	11.67	9	5	6	5	591	67.2	6.27	4.33	ZWILCH	cell cycle OR cell proliferation;signal transduction;other biological processes	cytosol;cytoskeleton;other cell component		39541472
High	P16402	Histone H1.3 OS=Homo sapiens OX=9606 GN=H1-3 PE=1 SV=2	11.644	10	3	3	3	221	22.3	11.02	6.24	H1-3	cell organization and biogenesis;other biological processes	nucleus;other cell component	nucleic acid binding activity;other molecular function	3.35287e+07
High	P26599	Polypyrimidine tract-binding protein 1 OS=Homo sapiens OX=9606 GN=PTBP1 PE=1 SV=2	11.486	9	4	4	4	557	59.6	9.16	5.55	PTBP1	RNA metabolism OR transcription;other metabolic processes;other biological processes	nucleus	nucleic acid binding activity	2.77523e+07
High	P16989	Y-box-binding protein 3 OS=Homo sapiens OX=9606 GN=YBX3 PE=1 SV=4	11.398	12	3	3	1	372	40.1	9.77	4.42	YBX3	stress response;developmental processes;other biological processes	cytosol;nucleus;other cell component	translation activity;nucleic acid binding activity;other molecular function	11653696
High	P08240	Signal recognition particle receptor subunit alpha OS=Homo sapiens OX=9606 GN=SRPRA PE=1 SV=2	11.391	8	4	4	4	638	69.8	8.95	5.66	SRPRA	cell organization and biogenesis;transport	other membranes;ER/Golgi	other molecular function	1.13645e+07
High	P83436	Conserved oligomeric Golgi complex subunit 7 OS=Homo sapiens OX=9606 GN=COG7 PE=1 SV=1	11.386	6	4	4	4	770	86.3	5.47	5.85	COG7	cell organization and biogenesis;protein metabolism;other metabolic processes;transport;other biological processes	other membranes;ER/Golgi;nucleus;other cell component		18601011
High	O75694	Nuclear pore complex protein Nup155 OS=Homo sapiens OX=9606 GN=NUP155 PE=1 SV=1	11.33	3	4	5	4	1391	155.1	6.16	7.89	NUP155	cell-cell signaling;cell organization and biogenesis;RNA metabolism OR transcription;other metabolic processes;transport;other biological processes	other membranes;cytosol;nucleus	other molecular function	3.25864e+07
High	O94822	E3 ubiquitin-protein ligase listerin OS=Homo sapiens OX=9606 GN=LTN1 PE=1 SV=6	11.318	2	4	4	4	1766	200.4	6.25	4.85	LTN1	protein metabolism;other metabolic processes	cytosol;other cell component	translation activity;other molecular function	2.84023e+07
High	O43278	Kunitz-type protease inhibitor 1 OS=Homo sapiens OX=9606 GN=SPINT1 PE=1 SV=2	11.308	7	4	5	4	529	58.4	6.29	10.55	SPINT1	cell organization and biogenesis;developmental processes;other biological processes	non-structural extracellular;plasma membrane;other membranes	enzyme regulator activity	5.83646e+07
High	Q86VI3	Ras GTPase-activating-like protein IQGAP3 OS=Homo sapiens OX=9606 GN=IQGAP3 PE=1 SV=2	11.28	4	5	5	4	1631	184.6	7.65	5.59	IQGAP3	cell cycle OR cell proliferation;cell organization and biogenesis;protein metabolism;other metabolic processes;signal transduction;other biological processes	plasma membrane;other membranes;cytosol;other cell component	enzyme regulator activity;cytoskeletal activity;other molecular function	2.72136e+07
High	O94905	Erlin-2 OS=Homo sapiens OX=9606 GN=ERLIN2 PE=1 SV=1	11.198	13	4	4	4	339	37.8	5.62	4.21	ERLIN2	protein metabolism;other metabolic processes;stress response;signal transduction;other biological processes	plasma membrane;other membranes;cytosol;ER/Golgi;other cell component	other molecular function	4.20384e+07
High	P08581	Hepatocyte growth factor receptor OS=Homo sapiens OX=9606 GN=MET PE=1 SV=4	11.156	4	4	4	4	1390	155.4	7.33	3.01	MET	protein metabolism;other metabolic processes;transport;developmental processes;signal transduction;other biological processes	non-structural extracellular;plasma membrane;other membranes;other cell component	kinase activity;other molecular function	1.02565e+07
High	Q14498	RNA-binding protein 39 OS=Homo sapiens OX=9606 GN=RBM39 PE=1 SV=2	11.135	5	2	2	2	530	59.3	10.1	4.65	RBM39	RNA metabolism OR transcription;other metabolic processes;other biological processes	cytoskeleton;nucleus;other cell component	other molecular function	1.35252e+07
High	Q06210	Glutamine--fructose-6-phosphate aminotransferase [isomerizing] 1 OS=Homo sapiens OX=9606 GN=GFPT1 PE=1 SV=3	11.128	7	4	4	4	699	78.8	7.11	6.2	GFPT1	protein metabolism;other metabolic processes;other biological processes	cytosol	other molecular function	2.55671e+07
High	Q6XQN6	Nicotinate phosphoribosyltransferase OS=Homo sapiens OX=9606 GN=NAPRT PE=1 SV=2	11.012	6	3	3	3	538	57.5	5.68	6.36	NAPRT	other metabolic processes;stress response	non-structural extracellular;cytosol;other cytoplasmic organelle	other molecular function	2.09076e+07
High	Q9Y5Y6	Suppressor of tumorigenicity 14 protein OS=Homo sapiens OX=9606 GN=ST14 PE=1 SV=2	10.972	5	3	3	3	855	94.7	6.55	2.64	ST14	protein metabolism;other metabolic processes;developmental processes;other biological processes	non-structural extracellular;plasma membrane;other membranes	other molecular function	11928985
High	P43243	Matrin-3 OS=Homo sapiens OX=9606 GN=MATR3 PE=1 SV=2	10.86	7	4	4	4	847	94.6	6.25	2.35	MATR3	stress response;developmental processes;other biological processes	other membranes;nucleus	nucleic acid binding activity;other molecular function	1.05717e+07
High	O95831	Apoptosis-inducing factor 1, mitochondrial OS=Homo sapiens OX=9606 GN=AIFM1 PE=1 SV=1	10.787	7	4	4	4	613	66.9	8.95	5.93	AIFM1	cell organization and biogenesis;stress response;transport;developmental processes;signal transduction;other biological processes	other membranes;cytosol;mitochondrion;nucleus;other cell component	nucleic acid binding activity;other molecular function	3.33366e+07
High	P35998	26S proteasome regulatory subunit 7 OS=Homo sapiens OX=9606 GN=PSMC2 PE=1 SV=3	10.743	10	4	4	4	433	48.6	5.95	7.17	PSMC2	protein metabolism;other metabolic processes;other biological processes	non-structural extracellular;cytosol;nucleus;other cell component	other molecular function	3.02757e+07
High	Q13418	Integrin-linked protein kinase OS=Homo sapiens OX=9606 GN=ILK PE=1 SV=2	10.658	8	3	3	3	452	51.4	8.07	4.28	ILK	cell adhesion;cell cycle OR cell proliferation;cell organization and biogenesis;protein metabolism;other metabolic processes;developmental processes;signal transduction;other biological processes	plasma membrane;other membranes;cytosol;cytoskeleton;nucleus;other cell component	kinase activity;other molecular function	20976389
High	P35869	Aryl hydrocarbon receptor OS=Homo sapiens OX=9606 GN=AHR PE=1 SV=2	10.639	5	4	5	4	848	96.1	6.38	5.63	AHR	cell cycle OR cell proliferation;RNA metabolism OR transcription;other metabolic processes;developmental processes;signal transduction;other biological processes	cytosol;nucleus;other cell component	nucleic acid binding activity;other molecular function	3.29875e+07
High	Q9BWH6	RNA polymerase II-associated protein 1 OS=Homo sapiens OX=9606 GN=RPAP1 PE=1 SV=3	10.459	2	2	2	2	1393	152.7	6.38	4.92	RPAP1	RNA metabolism OR transcription;other metabolic processes	nucleus;other cell component	nucleic acid binding activity;other molecular function	7175701
High	Q8TEQ6	Gem-associated protein 5 OS=Homo sapiens OX=9606 GN=GEMIN5 PE=1 SV=3	10.426	3	4	4	4	1508	168.5	6.62	5.84	GEMIN5	cell organization and biogenesis;protein metabolism;RNA metabolism OR transcription;other metabolic processes;other biological processes	cytosol;nucleus;other cell component	translation activity;nucleic acid binding activity	2.62269e+07
High	O60645	Exocyst complex component 3 OS=Homo sapiens OX=9606 GN=EXOC3 PE=1 SV=3	10.321	4	3	3	3	745	85.5	6.29	6.01	EXOC3	cell cycle OR cell proliferation;cell organization and biogenesis;transport;other biological processes	plasma membrane;other membranes;cytosol;ER/Golgi;other cell component	other molecular function	2.11627e+07
High	Q8N766	ER membrane protein complex subunit 1 OS=Homo sapiens OX=9606 GN=EMC1 PE=1 SV=1	10.292	4	3	3	3	993	111.7	7.66	5.94	EMC1	cell organization and biogenesis	other membranes;ER/Golgi;other cell component		21468509
High	Q9Y3T9	Nucleolar complex protein 2 homolog OS=Homo sapiens OX=9606 GN=NOC2L PE=1 SV=4	10.287	5	4	4	4	749	84.9	5.62	7.34	NOC2L	cell organization and biogenesis;RNA metabolism OR transcription;other biological processes	cytosol;nucleus;other cell component	other molecular function	2.28263e+07
High	Q13188	Serine/threonine-protein kinase 3 OS=Homo sapiens OX=9606 GN=STK3 PE=1 SV=2	10.163	7	3	3	3	491	56.3	5.24	4.04	STK3	cell-cell signaling;cell cycle OR cell proliferation;cell organization and biogenesis;protein metabolism;other metabolic processes;stress response;transport;developmental processes;signal transduction;other biological processes	cytosol;nucleus;other cell component	enzyme regulator activity;kinase activity;other molecular function	2.97609e+07
High	O43292	Glycosylphosphatidylinositol anchor attachment 1 protein OS=Homo sapiens OX=9606 GN=GPAA1 PE=1 SV=3	10.102	5	3	3	3	621	67.6	8.06	6.78	GPAA1	cell organization and biogenesis;protein metabolism;other metabolic processes;other biological processes	other membranes;cytosol;cytoskeleton;mitochondrion;ER/Golgi	cytoskeletal activity	1.68287e+07
High	Q96EP5	DAZ-associated protein 1 OS=Homo sapiens OX=9606 GN=DAZAP1 PE=1 SV=1	10.07	8	2	2	2	407	43.4	8.56	2.58	DAZAP1	cell cycle OR cell proliferation;other biological processes	cytosol;nucleus;other cell component	nucleic acid binding activity	35209499
High	P23246	Splicing factor, proline- and glutamine-rich OS=Homo sapiens OX=9606 GN=SFPQ PE=1 SV=2	10.068	5	2	2	2	707	76.1	9.44	5.65	SFPQ	cell organization and biogenesis;DNA metabolism;RNA metabolism OR transcription;other metabolic processes;stress response;other biological processes	cytosol;nucleus;other cell component	nucleic acid binding activity;other molecular function	13490555
High	Q9UG63	ATP-binding cassette sub-family F member 2 OS=Homo sapiens OX=9606 GN=ABCF2 PE=1 SV=2	10.062	8	4	4	4	623	71.2	7.37	2.79	ABCF2			other molecular function	2.55326e+07
High	Q9BW60	Elongation of very long chain fatty acids protein 1 OS=Homo sapiens OX=9606 GN=ELOVL1 PE=1 SV=1	10.056	9	2	4	2	279	32.6	9.6	4.5	ELOVL1	other metabolic processes;other biological processes	other membranes;ER/Golgi	other molecular function	3.24132e+07
High	Q9NV70	Exocyst complex component 1 OS=Homo sapiens OX=9606 GN=EXOC1 PE=1 SV=4	9.995	4	3	3	3	894	101.9	6.61	4.62	EXOC1	cell cycle OR cell proliferation;cell organization and biogenesis;stress response;transport;signal transduction;other biological processes	plasma membrane;other membranes;cytosol;other cell component	other molecular function	1.99477e+07
High	Q9NVD7	Alpha-parvin OS=Homo sapiens OX=9606 GN=PARVA PE=1 SV=1	9.993	14	4	4	4	372	42.2	5.95	2.11	PARVA	cell adhesion;cell organization and biogenesis;developmental processes;other biological processes	plasma membrane;other membranes;cytosol;cytoskeleton;nucleus;other cell component	enzyme regulator activity;cytoskeletal activity	2.30319e+07
High	Q9P253	Vacuolar protein sorting-associated protein 18 homolog OS=Homo sapiens OX=9606 GN=VPS18 PE=1 SV=2	9.77	2	1	1	1	973	110.1	6.07	4.13	VPS18	cell organization and biogenesis;protein metabolism;other metabolic processes;transport;other biological processes	other membranes;cytoskeleton;other cytoplasmic organelle;other cell component	cytoskeletal activity;other molecular function	3.0674e+06
High	Q14258	E3 ubiquitin/ISG15 ligase TRIM25 OS=Homo sapiens OX=9606 GN=TRIM25 PE=1 SV=2	9.735	8	4	4	4	630	70.9	8.09	7.65	TRIM25	protein metabolism;RNA metabolism OR transcription;other metabolic processes;stress response;signal transduction;other biological processes	cytosol;nucleus;other cell component	signal transduction activity or receptor binding;other molecular function	34476267
High	O95487	Protein transport protein Sec24B OS=Homo sapiens OX=9606 GN=SEC24B PE=1 SV=2	9.713	4	4	4	4	1268	137.3	6.67	1.72	SEC24B	cell organization and biogenesis;transport;developmental processes;other biological processes	other membranes;cytosol;ER/Golgi	other molecular function	8.99305e+06
High	Q27J81	Inverted formin-2 OS=Homo sapiens OX=9606 GN=INF2 PE=1 SV=2	9.702	3	3	3	3	1249	135.5	5.38	4.33	INF2	cell organization and biogenesis;other biological processes	cytoskeleton;other cell component	cytoskeletal activity;other molecular function	1.61476e+07
High	Q99832	T-complex protein 1 subunit eta OS=Homo sapiens OX=9606 GN=CCT7 PE=1 SV=2	9.692	6	3	3	3	543	59.3	7.65	5.31	CCT7	transport;other biological processes	cytosol;cytoskeleton;other cell component	other molecular function	3.03207e+07
High	Q14289	Protein-tyrosine kinase 2-beta OS=Homo sapiens OX=9606 GN=PTK2B PE=1 SV=2	9.583	5	4	4	4	1009	115.8	6.25	5.75	PTK2B	cell adhesion;cell cycle OR cell proliferation;cell organization and biogenesis;protein metabolism;other metabolic processes;stress response;transport;developmental processes;signal transduction;other biological processes	plasma membrane;other membranes;cytosol;cytoskeleton;nucleus;other cell component	transporter activity;kinase activity;other molecular function	21974463
High	O96019	Actin-like protein 6A OS=Homo sapiens OX=9606 GN=ACTL6A PE=1 SV=1	9.576	10	2	2	2	429	47.4	5.6	2.62	ACTL6A	cell organization and biogenesis;protein metabolism;DNA metabolism;RNA metabolism OR transcription;other metabolic processes;stress response;developmental processes;signal transduction;other biological processes	plasma membrane;other membranes;nucleus;other cell component	other molecular function	1.50439e+07
High	Q9H0A0	RNA cytidine acetyltransferase OS=Homo sapiens OX=9606 GN=NAT10 PE=1 SV=2	9.572	4	4	4	4	1025	115.7	8.27	5.54	NAT10	protein metabolism;RNA metabolism OR transcription;other metabolic processes;other biological processes	nucleus;other cell component	nucleic acid binding activity;other molecular function	38230666
High	Q15029	116 kDa U5 small nuclear ribonucleoprotein component OS=Homo sapiens OX=9606 GN=EFTUD2 PE=1 SV=1	9.546	4	3	3	2	972	109.4	5	4.21	EFTUD2	RNA metabolism OR transcription;other metabolic processes;other biological processes	cytosol;nucleus;other cell component	nucleic acid binding activity;other molecular function	7.19798e+06
High	O14497	AT-rich interactive domain-containing protein 1A OS=Homo sapiens OX=9606 GN=ARID1A PE=1 SV=3	9.526	2	5	5	5	2285	241.9	6.7	3.34	ARID1A	cell organization and biogenesis;RNA metabolism OR transcription;developmental processes;signal transduction;other biological processes	nucleus;other cell component	nucleic acid binding activity;other molecular function	2.44116e+07
High	Q96HC4	PDZ and LIM domain protein 5 OS=Homo sapiens OX=9606 GN=PDLIM5 PE=1 SV=5	9.501	11	5	5	5	596	63.9	8.21	3.93	PDLIM5	cell organization and biogenesis;developmental processes;other biological processes	other membranes;cytosol;cytoskeleton;other cell component	cytoskeletal activity;other molecular function	2.10736e+07
High	O00203	AP-3 complex subunit beta-1 OS=Homo sapiens OX=9606 GN=AP3B1 PE=1 SV=3	9.486	4	4	4	4	1094	121.2	6.04	7.9	AP3B1	cell organization and biogenesis;protein metabolism;RNA metabolism OR transcription;other metabolic processes;stress response;transport;developmental processes;signal transduction;other biological processes	other membranes;mitochondrion;ER/Golgi;other cytoplasmic organelle;other cell component	other molecular function	1.46119e+07
High	O14828	Secretory carrier-associated membrane protein 3 OS=Homo sapiens OX=9606 GN=SCAMP3 PE=1 SV=3	9.405	5	1	1	1	347	38.3	7.64	3.57	SCAMP3	transport	other membranes;ER/Golgi;other cytoplasmic organelle;other cell component	other molecular function	10952708
High	Q8IY17	Patatin-like phospholipase domain-containing protein 6 OS=Homo sapiens OX=9606 GN=PNPLA6 PE=1 SV=3	9.394	4	4	4	4	1375	150.9	7.74	3.34	PNPLA6	other metabolic processes	other membranes;cytosol;ER/Golgi	other molecular function	2.49029e+07
High	Q9BPX3	Condensin complex subunit 3 OS=Homo sapiens OX=9606 GN=NCAPG PE=1 SV=1	9.366	5	4	4	4	1015	114.3	5.59	3.37	NCAPG	cell cycle OR cell proliferation;cell organization and biogenesis;other biological processes	cytosol;nucleus;other cell component		2.02498e+07
High	P52272	Heterogeneous nuclear ribonucleoprotein M OS=Homo sapiens OX=9606 GN=HNRNPM PE=1 SV=3	9.32	5	3	3	3	730	77.5	8.7	4.34	HNRNPM	RNA metabolism OR transcription;other metabolic processes	nucleus;other cell component	nucleic acid binding activity;other molecular function	1.73132e+07
High	P41250	Glycine--tRNA ligase OS=Homo sapiens OX=9606 GN=GARS1 PE=1 SV=3	9.301	4	3	3	3	739	83.1	7.03	4.96	GARS1	protein metabolism;RNA metabolism OR transcription;other metabolic processes	non-structural extracellular;cytosol;mitochondrion;other cell component	other molecular function	1.26861e+07
High	P06733	Alpha-enolase OS=Homo sapiens OX=9606 GN=ENO1 PE=1 SV=2	9.296	5	2	2	2	434	47.1	7.39	4.83	ENO1	RNA metabolism OR transcription;other metabolic processes;other biological processes	plasma membrane;other membranes;cytosol;cytoskeleton;nucleus;other cell component	nucleic acid binding activity;other molecular function	38723681
High	P43686	26S proteasome regulatory subunit 6B OS=Homo sapiens OX=9606 GN=PSMC4 PE=1 SV=2	9.272	12	4	4	4	418	47.3	5.21	2.53	PSMC4	protein metabolism;other metabolic processes;developmental processes;other biological processes	cytosol;nucleus;other cell component	other molecular function	2.04883e+07
High	Q03518	Antigen peptide transporter 1 OS=Homo sapiens OX=9606 GN=TAP1 PE=1 SV=3	9.263	4	2	2	2	748	80.9	7.31	3.28	TAP1	stress response;transport;other biological processes	other membranes;cytoskeleton;ER/Golgi	signal transduction activity or receptor binding;transporter activity;other molecular function	19528463
High	Q8IYI6	Exocyst complex component 8 OS=Homo sapiens OX=9606 GN=EXOC8 PE=1 SV=2	9.236	4	2	2	2	725	81.7	5.49	5.56	EXOC8	cell cycle OR cell proliferation;cell organization and biogenesis;transport;other biological processes	plasma membrane;other membranes;cytosol;other cytoplasmic organelle;other cell component	other molecular function	10663694
High	Q6NUQ4	Transmembrane protein 214 OS=Homo sapiens OX=9606 GN=TMEM214 PE=1 SV=2	9.178	6	4	4	4	689	77.1	9.14	4.31	TMEM214	other biological processes	other membranes;cytosol;cytoskeleton;ER/Golgi		3.92122e+07
High	Q9BT22	Chitobiosyldiphosphodolichol beta-mannosyltransferase OS=Homo sapiens OX=9606 GN=ALG1 PE=1 SV=2	9.129	9	3	3	3	464	52.5	7.23	4.73	ALG1	protein metabolism;other metabolic processes	other membranes;ER/Golgi	other molecular function	1.52898e+07
High	Q9UJX3	Anaphase-promoting complex subunit 7 OS=Homo sapiens OX=9606 GN=ANAPC7 PE=1 SV=5	9.118	6	3	3	3	565	63.1	5.72	6.43	ANAPC7	cell cycle OR cell proliferation;protein metabolism;other metabolic processes;developmental processes;other biological processes	cytosol;cytoskeleton;nucleus;other cell component	other molecular function	18476897
High	Q96JB2	Conserved oligomeric Golgi complex subunit 3 OS=Homo sapiens OX=9606 GN=COG3 PE=1 SV=3	9.115	5	4	4	4	828	94	5.57	5.82	COG3	cell organization and biogenesis;protein metabolism;other metabolic processes;transport;other biological processes	plasma membrane;other membranes;cytosol;ER/Golgi		4.6667e+07
High	P30153	Serine/threonine-protein phosphatase 2A 65 kDa regulatory subunit A alpha isoform OS=Homo sapiens OX=9606 GN=PPP2R1A PE=1 SV=4	8.92	8	4	4	4	589	65.3	5.11	4.14	PPP2R1A	cell cycle OR cell proliferation;cell organization and biogenesis;protein metabolism;RNA metabolism OR transcription;other metabolic processes;signal transduction;other biological processes	plasma membrane;other membranes;cytosol;cytoskeleton;mitochondrion;nucleus;other cell component	enzyme regulator activity;other molecular function	28360747
High	Q15262	Receptor-type tyrosine-protein phosphatase kappa OS=Homo sapiens OX=9606 GN=PTPRK PE=1 SV=2	8.903	3	3	3	3	1439	162	5.9	4.62	PTPRK	cell adhesion;cell organization and biogenesis;protein metabolism;other metabolic processes;stress response;signal transduction;other biological processes	plasma membrane;other membranes;other cell component	other molecular function	1.00111e+07
High	O95470	Sphingosine-1-phosphate lyase 1 OS=Homo sapiens OX=9606 GN=SGPL1 PE=1 SV=3	8.892	9	4	4	4	568	63.5	9.16	3.87	SGPL1	other metabolic processes;developmental processes;signal transduction;other biological processes	other membranes;ER/Golgi	other molecular function	1.97299e+07
High	Q9UI10	Translation initiation factor eIF-2B subunit delta OS=Homo sapiens OX=9606 GN=EIF2B4 PE=1 SV=2	8.88	4	2	2	2	523	57.5	9.38	4.55	EIF2B4	protein metabolism;other metabolic processes;stress response;developmental processes;signal transduction;other biological processes	cytosol;translational apparatus;other cell component	nucleic acid binding activity;other molecular function	3.87067e+07
High	P05026	Sodium/potassium-transporting ATPase subunit beta-1 OS=Homo sapiens OX=9606 GN=ATP1B1 PE=1 SV=1	8.859	7	2	2	2	303	35	8.53	4.27	ATP1B1	cell adhesion;cell organization and biogenesis;other metabolic processes;stress response;transport;signal transduction;other biological processes	plasma membrane;other membranes;cytoskeleton;other cell component	transporter activity;other molecular function	2.3908e+07
High	O15091	Mitochondrial ribonuclease P catalytic subunit OS=Homo sapiens OX=9606 GN=PRORP PE=1 SV=2	8.848	6	3	3	3	583	67.3	8.78	4.06	PRORP	RNA metabolism OR transcription;other metabolic processes	mitochondrion;nucleus	other molecular function	9.68724e+06
High	P42356	Phosphatidylinositol 4-kinase alpha OS=Homo sapiens OX=9606 GN=PI4KA PE=1 SV=4	8.82	2	4	4	4	2102	236.7	7.06	2.08	PI4KA	other metabolic processes;signal transduction;other biological processes	plasma membrane;other membranes;cytosol;ER/Golgi;other cell component	kinase activity;other molecular function	1.41895e+07
High	P07942	Laminin subunit beta-1 OS=Homo sapiens OX=9606 GN=LAMB1 PE=1 SV=2	8.811	2	3	3	3	1786	197.9	4.94	5.81	LAMB1	cell adhesion;cell organization and biogenesis;developmental processes;other biological processes	non-structural extracellular;extracellular matrix;ER/Golgi;other cell component	extracellular structural activity;other molecular function	1.17786e+07
High	Q9H553	Alpha-1,3/1,6-mannosyltransferase ALG2 OS=Homo sapiens OX=9606 GN=ALG2 PE=1 SV=1	8.786	6	2	2	2	416	47.1	7.05	2.28	ALG2	protein metabolism;other metabolic processes;other biological processes	other membranes;ER/Golgi;nucleus;other cell component	other molecular function	8.09707e+06
High	Q13535	Serine/threonine-protein kinase ATR OS=Homo sapiens OX=9606 GN=ATR PE=1 SV=3	8.75	1	3	3	3	2644	301.2	7.43	3.95	ATR	cell organization and biogenesis;protein metabolism;DNA metabolism;other metabolic processes;stress response;signal transduction;other biological processes	ER/Golgi;nucleus;other cell component	nucleic acid binding activity;kinase activity;other molecular function	8.38419e+06
High	P04114	Apolipoprotein B-100 OS=Homo sapiens OX=9606 GN=APOB PE=1 SV=2	8.738	1	3	3	3	4563	515.3	7.05	2.19	APOB	cell organization and biogenesis;protein metabolism;other metabolic processes;transport;developmental processes;other biological processes	non-structural extracellular;plasma membrane;other membranes;cytosol;ER/Golgi;other cytoplasmic organelle;other cell component	signal transduction activity or receptor binding;transporter activity;other molecular function	15840517
High	O75676	Ribosomal protein S6 kinase alpha-4 OS=Homo sapiens OX=9606 GN=RPS6KA4 PE=1 SV=1	8.649	2	2	2	2	772	85.6	8.28	2.8	RPS6KA4	cell organization and biogenesis;protein metabolism;other metabolic processes;stress response;signal transduction;other biological processes	cytosol;nucleus;other cell component	kinase activity;other molecular function	14472317
High	P23526	Adenosylhomocysteinase OS=Homo sapiens OX=9606 GN=AHCY PE=1 SV=4	8.587	8	3	3	3	432	47.7	6.34	5.84	AHCY	other metabolic processes	cytosol;other cell component	other molecular function	2.61247e+07
High	Q9NQC3	Reticulon-4 OS=Homo sapiens OX=9606 GN=RTN4 PE=1 SV=2	8.476	2	2	2	2	1192	129.9	4.5	2.92	RTN4	cell adhesion;cell organization and biogenesis;stress response;developmental processes;other biological processes	plasma membrane;other membranes;ER/Golgi;nucleus;other cell component	other molecular function	3.10218e+07
High	Q53H12	Acylglycerol kinase, mitochondrial OS=Homo sapiens OX=9606 GN=AGK PE=1 SV=2	8.445	8	3	3	3	422	47.1	8.09	5.95	AGK	cell organization and biogenesis;other metabolic processes;transport	other membranes;cytosol;mitochondrion;other cell component	kinase activity;other molecular function	1.69348e+07
High	Q9H000	E3 ubiquitin-protein ligase makorin-2 OS=Homo sapiens OX=9606 GN=MKRN2 PE=1 SV=2	8.397	5	2	2	2	416	46.9	7.61	4.47	MKRN2	protein metabolism;RNA metabolism OR transcription;other metabolic processes;signal transduction;other biological processes	nucleus;other cell component	other molecular function	1.25635e+07
High	P49792	E3 SUMO-protein ligase RanBP2 OS=Homo sapiens OX=9606 GN=RANBP2 PE=1 SV=2	8.383	1	3	3	3	3224	358	6.2	5.53	RANBP2	protein metabolism;other metabolic processes;transport;other biological processes	other membranes;cytosol;nucleus;other cell component	nucleic acid binding activity;other molecular function	12303515
High	O15397	Importin-8 OS=Homo sapiens OX=9606 GN=IPO8 PE=1 SV=2	8.376	2	2	2	1	1037	119.9	5.16	4.3	IPO8	transport;signal transduction	cytosol;nucleus	other molecular function	3.54372e+06
High	Q9UKV8	Protein argonaute-2 OS=Homo sapiens OX=9606 GN=AGO2 PE=1 SV=3	8.315	5	3	3	3	859	97.1	9.19	3.77	AGO2	cell organization and biogenesis;protein metabolism;RNA metabolism OR transcription;other metabolic processes;developmental processes;other biological processes	non-structural extracellular;cytosol;nucleus;other cell component	nucleic acid binding activity;other molecular function	1.04669e+07
High	P57088	Transmembrane protein 33 OS=Homo sapiens OX=9606 GN=TMEM33 PE=1 SV=2	8.314	8	2	2	2	247	28	9.7	2.79	TMEM33	cell organization and biogenesis;stress response;other biological processes	other membranes;ER/Golgi;nucleus;other cell component		15080641
High	P13796	Plastin-2 OS=Homo sapiens OX=9606 GN=LCP1 PE=1 SV=6	8.234	5	3	3	3	627	70.2	5.43	4.17	LCP1	cell organization and biogenesis;signal transduction;other biological processes	plasma membrane;other membranes;cytosol;cytoskeleton;other cell component	signal transduction activity or receptor binding;cytoskeletal activity;other molecular function	26008802
High	Q92538	Golgi-specific brefeldin A-resistance guanine nucleotide exchange factor 1 OS=Homo sapiens OX=9606 GN=GBF1 PE=1 SV=2	8.195	3	4	4	4	1859	206.3	5.73	3.51	GBF1	cell organization and biogenesis;other metabolic processes;transport;other biological processes	other membranes;cytosol;ER/Golgi;other cell component	enzyme regulator activity;other molecular function	17917783
High	Q9UJX2	Cell division cycle protein 23 homolog OS=Homo sapiens OX=9606 GN=CDC23 PE=1 SV=3	8.133	6	3	4	3	597	68.8	7.02	2.03	CDC23	cell cycle OR cell proliferation;cell organization and biogenesis;protein metabolism;other metabolic processes;other biological processes	cytosol;nucleus	other molecular function	3.98306e+07
High	Q9Y2T2	AP-3 complex subunit mu-1 OS=Homo sapiens OX=9606 GN=AP3M1 PE=1 SV=1	8.127	4	2	3	2	418	46.9	6.93	3.87	AP3M1	cell organization and biogenesis;transport	other membranes;ER/Golgi;other cytoplasmic organelle;other cell component	other molecular function	19595243
High	P54886	Delta-1-pyrroline-5-carboxylate synthase OS=Homo sapiens OX=9606 GN=ALDH18A1 PE=1 SV=2	8.114	5	3	3	3	795	87.2	7.12	3.66	ALDH18A1	other metabolic processes	other membranes;mitochondrion	kinase activity;other molecular function	9.74089e+06
High	Q15386	Ubiquitin-protein ligase E3C OS=Homo sapiens OX=9606 GN=UBE3C PE=1 SV=3	8.086	3	3	3	3	1083	123.8	6.71	3.96	UBE3C	protein metabolism;other metabolic processes	other cell component	enzyme regulator activity;other molecular function	1.23686e+07
High	Q10570	Cleavage and polyadenylation specificity factor subunit 1 OS=Homo sapiens OX=9606 GN=CPSF1 PE=1 SV=2	8.013	2	3	3	3	1443	160.8	6.4	3.72	CPSF1	RNA metabolism OR transcription;other metabolic processes	nucleus	nucleic acid binding activity;other molecular function	9135244
High	P23396	40S ribosomal protein S3 OS=Homo sapiens OX=9606 GN=RPS3 PE=1 SV=2	7.969	9	2	2	2	243	26.7	9.66	4.76	RPS3	cell cycle OR cell proliferation;cell organization and biogenesis;protein metabolism;DNA metabolism;other metabolic processes;stress response;other biological processes	plasma membrane;other membranes;cytosol;cytoskeleton;mitochondrion;ER/Golgi;translational apparatus;nucleus;other cell component	cytoskeletal activity;nucleic acid binding activity;other molecular function	11490970
High	P52735	Guanine nucleotide exchange factor VAV2 OS=Homo sapiens OX=9606 GN=VAV2 PE=1 SV=2	7.94	3	2	2	2	878	101.2	7.08	2.15	VAV2	cell organization and biogenesis;stress response;transport;developmental processes;signal transduction;other biological processes	plasma membrane;other membranes;cytosol;other cell component	signal transduction activity or receptor binding;enzyme regulator activity;other molecular function	12260952
High	Q6PJ69	Tripartite motif-containing protein 65 OS=Homo sapiens OX=9606 GN=TRIM65 PE=1 SV=3	7.92	7	3	3	3	517	57.3	6.7	4.04	TRIM65	protein metabolism;other metabolic processes;stress response;signal transduction;other biological processes	cytosol;nucleus;other cell component	other molecular function	1.90178e+07
High	P36507	Dual specificity mitogen-activated protein kinase kinase 2 OS=Homo sapiens OX=9606 GN=MAP2K2 PE=1 SV=1	7.92	6	2	2	2	400	44.4	6.55	2.1	MAP2K2	cell cycle OR cell proliferation;protein metabolism;other metabolic processes;developmental processes;signal transduction;other biological processes	non-structural extracellular;plasma membrane;other membranes;cytosol;cytoskeleton;mitochondrion;ER/Golgi;nucleus;other cytoplasmic organelle;other cell component	enzyme regulator activity;kinase activity;other molecular function	1.92411e+07
High	P46459	Vesicle-fusing ATPase OS=Homo sapiens OX=9606 GN=NSF PE=1 SV=3	7.805	5	3	3	3	744	82.5	6.95	4.24	NSF	cell organization and biogenesis;transport;other biological processes	plasma membrane;other membranes;cytosol;ER/Golgi;other cell component	signal transduction activity or receptor binding;other molecular function	1.55968e+07
High	Q9C0E8	Endoplasmic reticulum junction formation protein lunapark OS=Homo sapiens OX=9606 GN=LNPK PE=1 SV=2	7.799	8	3	3	3	428	47.7	5.11	4.64	LNPK	cell organization and biogenesis;stress response;developmental processes;other biological processes	other membranes;ER/Golgi;nucleus	other molecular function	2.95988e+07
High	O14735	CDP-diacylglycerol--inositol 3-phosphatidyltransferase OS=Homo sapiens OX=9606 GN=CDIPT PE=1 SV=1	7.668	11	2	2	2	213	23.5	8.03	4.04	CDIPT	other metabolic processes	plasma membrane;other membranes;ER/Golgi	other molecular function	9803126
High	Q8IXI2	Mitochondrial Rho GTPase 1 OS=Homo sapiens OX=9606 GN=RHOT1 PE=1 SV=2	7.628	4	3	3	3	618	70.7	6.27	6.08	RHOT1	cell organization and biogenesis;transport;signal transduction;other biological processes	other membranes;mitochondrion	other molecular function	15936125
High	Q8WX92	Negative elongation factor B OS=Homo sapiens OX=9606 GN=NELFB PE=1 SV=1	7.551	5	3	3	3	580	65.7	6.13	1.73	NELFB	cell cycle OR cell proliferation;other biological processes	nucleus;other cell component	nucleic acid binding activity	1.51607e+07
High	Q9NSD9	Phenylalanine--tRNA ligase beta subunit OS=Homo sapiens OX=9606 GN=FARSB PE=1 SV=3	7.551	3	2	2	2	589	66.1	6.84	4.13	FARSB	cell organization and biogenesis;protein metabolism;RNA metabolism OR transcription;other metabolic processes	cytosol;other cell component	nucleic acid binding activity;other molecular function	6.57302e+06
High	O14981	TATA-binding protein-associated factor 172 OS=Homo sapiens OX=9606 GN=BTAF1 PE=1 SV=2	7.515	2	3	3	3	1849	206.8	6.52	3.66	BTAF1	cell organization and biogenesis;RNA metabolism OR transcription;other biological processes	nucleus;other cell component	nucleic acid binding activity;other molecular function	1.10803e+07
High	O15460	Prolyl 4-hydroxylase subunit alpha-2 OS=Homo sapiens OX=9606 GN=P4HA2 PE=1 SV=1	7.474	6	2	4	2	535	60.9	5.71	2.96	P4HA2	protein metabolism;other metabolic processes	cytosol;ER/Golgi;nucleus;other cell component	other molecular function	1.3346e+07
High	Q00653	Nuclear factor NF-kappa-B p100 subunit OS=Homo sapiens OX=9606 GN=NFKB2 PE=1 SV=4	7.474	3	3	3	3	900	96.7	6.25	4.35	NFKB2	cell organization and biogenesis;RNA metabolism OR transcription;stress response;developmental processes;signal transduction;other biological processes	cytosol;nucleus;other cell component	nucleic acid binding activity;other molecular function	15109475
High	Q8IZP2	Putative protein FAM10A4 OS=Homo sapiens OX=9606 GN=ST13P4 PE=5 SV=1	7.421	10	2	2	2	240	27.4	5.08	3.61	ST13P4		other cell component	other molecular function	1.645e+07
High	Q9NRG9	Aladin OS=Homo sapiens OX=9606 GN=AAAS PE=1 SV=1	7.421	7	3	3	3	546	59.5	7.5	4.09	AAAS	cell cycle OR cell proliferation;cell organization and biogenesis;transport;other biological processes	other membranes;cytosol;cytoskeleton;nucleus		12606192
High	Q96KP1	Exocyst complex component 2 OS=Homo sapiens OX=9606 GN=EXOC2 PE=1 SV=1	7.406	4	3	3	3	924	104	6.9	4.53	EXOC2	cell cycle OR cell proliferation;cell organization and biogenesis;transport;other biological processes	plasma membrane;other membranes;cytosol;other cell component	other molecular function	1.21846e+07
High	P07947	Tyrosine-protein kinase Yes OS=Homo sapiens OX=9606 GN=YES1 PE=1 SV=3	7.374	5	3	4	3	543	60.8	6.74	5.49	YES1	protein metabolism;other metabolic processes;stress response;transport;signal transduction;other biological processes	plasma membrane;other membranes;cytosol;cytoskeleton;ER/Golgi	signal transduction activity or receptor binding;kinase activity;other molecular function	3.54799e+07
High	Q6AI08	HEAT repeat-containing protein 6 OS=Homo sapiens OX=9606 GN=HEATR6 PE=1 SV=1	7.353	4	3	3	3	1181	128.7	7.03	3.98	HEATR6				8187084
High	Q8WUM4	Programmed cell death 6-interacting protein OS=Homo sapiens OX=9606 GN=PDCD6IP PE=1 SV=1	7.336	3	3	3	3	868	96	6.52	2.11	PDCD6IP	cell cycle OR cell proliferation;cell organization and biogenesis;protein metabolism;other metabolic processes;transport;other biological processes	non-structural extracellular;plasma membrane;cytosol;cytoskeleton;ER/Golgi;other cytoplasmic organelle;other cell component	signal transduction activity or receptor binding;other molecular function	19417689
High	Q5H9R7	Serine/threonine-protein phosphatase 6 regulatory subunit 3 OS=Homo sapiens OX=9606 GN=PPP6R3 PE=1 SV=2	7.317	3	3	3	3	873	97.6	4.6	4.18	PPP6R3	other biological processes	plasma membrane;other membranes;cytosol;nucleus	enzyme regulator activity;other molecular function	2.36583e+07
High	Q13049	E3 ubiquitin-protein ligase TRIM32 OS=Homo sapiens OX=9606 GN=TRIM32 PE=1 SV=2	7.308	3	2	2	2	653	71.9	6.98	2.69	TRIM32	cell organization and biogenesis;protein metabolism;RNA metabolism OR transcription;other metabolic processes;stress response;developmental processes;other biological processes	cytosol;cytoskeleton;nucleus;other cell component	cytoskeletal activity;nucleic acid binding activity;other molecular function	5.49485e+06
High	Q969M3	Protein YIPF5 OS=Homo sapiens OX=9606 GN=YIPF5 PE=1 SV=1	7.295	8	2	2	2	257	28	4.36	4.24	YIPF5	cell organization and biogenesis;protein metabolism;other metabolic processes;transport;other biological processes	other membranes;ER/Golgi;nucleus;other cell component		29116207
High	P48651	Phosphatidylserine synthase 1 OS=Homo sapiens OX=9606 GN=PTDSS1 PE=1 SV=1	7.263	6	2	2	2	473	55.5	8.43	4.04	PTDSS1	other metabolic processes	other membranes;ER/Golgi	other molecular function	12429760
High	P31483	Cytotoxic granule associated RNA binding protein TIA1 OS=Homo sapiens OX=9606 GN=TIA1 PE=1 SV=3	7.224	8	3	3	3	386	42.9	7.74	5.86	TIA1	cell organization and biogenesis;RNA metabolism OR transcription;other metabolic processes;other biological processes	cytosol;nucleus;other cell component	nucleic acid binding activity	18518751
High	P33992	DNA replication licensing factor MCM5 OS=Homo sapiens OX=9606 GN=MCM5 PE=1 SV=5	7.195	3	2	2	2	734	82.2	8.37	3.75	MCM5	cell cycle OR cell proliferation;cell organization and biogenesis;DNA metabolism;other metabolic processes;stress response;other biological processes	nucleus;other cell component	nucleic acid binding activity;other molecular function	1.08775e+07
High	Q8N201	Integrator complex subunit 1 OS=Homo sapiens OX=9606 GN=INTS1 PE=1 SV=2	7.177	1	3	3	3	2190	244.1	6.13	5.9	INTS1	cell cycle OR cell proliferation;RNA metabolism OR transcription;other metabolic processes;developmental processes;other biological processes	other membranes;nucleus		1.30341e+07
High	Q16563	Synaptophysin-like protein 1 OS=Homo sapiens OX=9606 GN=SYPL1 PE=1 SV=1	7.144	14	2	2	2	259	28.5	8.43	2.1	SYPL1	cell-cell signaling	plasma membrane;other membranes;ER/Golgi;other cell component		1.82238e+07
High	P42166	Lamina-associated polypeptide 2, isoform alpha OS=Homo sapiens OX=9606 GN=TMPO PE=1 SV=2	7.06	5	2	2	2	694	75.4	7.66	2.05	TMPO		nucleus;other cell component	nucleic acid binding activity;other molecular function	2.6226e+07
High	Q8IXI1	Mitochondrial Rho GTPase 2 OS=Homo sapiens OX=9606 GN=RHOT2 PE=1 SV=2	6.925	6	3	3	3	618	68.1	5.86	2.3	RHOT2	cell organization and biogenesis;transport;signal transduction;other biological processes	other membranes;mitochondrion	other molecular function	3.05214e+07
High	O75306	NADH dehydrogenase [ubiquinone] iron-sulfur protein 2, mitochondrial OS=Homo sapiens OX=9606 GN=NDUFS2 PE=1 SV=2	6.859	4	2	2	2	463	52.5	7.55	3.88	NDUFS2	cell cycle OR cell proliferation;cell organization and biogenesis;other metabolic processes;stress response;transport;developmental processes;other biological processes	other membranes;mitochondrion;nucleus	transporter activity;other molecular function	1.21679e+07
High	P48643	T-complex protein 1 subunit epsilon OS=Homo sapiens OX=9606 GN=CCT5 PE=1 SV=1	6.673	5	2	2	2	541	59.6	5.66	2.21	CCT5	transport;other biological processes	cytosol;cytoskeleton;other cell component	cytoskeletal activity;nucleic acid binding activity;other molecular function	6.96227e+06
High	Q6P9B9	Integrator complex subunit 5 OS=Homo sapiens OX=9606 GN=INTS5 PE=1 SV=1	6.668	2	3	3	3	1019	107.9	7.05	3.6	INTS5	RNA metabolism OR transcription;other metabolic processes;other biological processes	other membranes;cytosol;nucleus;other cell component		1.6874e+07
High	Q9BSJ8	Extended synaptotagmin-1 OS=Homo sapiens OX=9606 GN=ESYT1 PE=1 SV=1	6.665	1	1	1	1	1104	122.8	5.83	2.48	ESYT1	cell organization and biogenesis;transport	plasma membrane;other membranes;ER/Golgi	transporter activity;other molecular function	4.3634e+06
High	Q99570	Phosphoinositide 3-kinase regulatory subunit 4 OS=Homo sapiens OX=9606 GN=PIK3R4 PE=1 SV=3	6.642	3	3	3	3	1358	153	7.17	0	PIK3R4	cell organization and biogenesis;protein metabolism;other metabolic processes;stress response;transport;other biological processes	other membranes;cytosol;cytoskeleton;other cytoplasmic organelle;other cell component	kinase activity;other molecular function	3.24274e+06
High	Q13144	Translation initiation factor eIF-2B subunit epsilon OS=Homo sapiens OX=9606 GN=EIF2B5 PE=1 SV=3	6.639	6	3	3	3	721	80.3	5.08	2.1	EIF2B5	protein metabolism;other metabolic processes;stress response;developmental processes;signal transduction;other biological processes	cytosol;translational apparatus;nucleus;other cell component	enzyme regulator activity;nucleic acid binding activity;other molecular function	8.72267e+06
High	Q9NZ08	Endoplasmic reticulum aminopeptidase 1 OS=Homo sapiens OX=9606 GN=ERAP1 PE=1 SV=3	6.602	3	2	2	2	941	107.2	6.46	2.53	ERAP1	protein metabolism;other metabolic processes;developmental processes;other biological processes	non-structural extracellular;other membranes;cytosol;ER/Golgi;other cell component	signal transduction activity or receptor binding;other molecular function	1.16408e+07
High	Q6ZXV5	Protein O-mannosyl-transferase TMTC3 OS=Homo sapiens OX=9606 GN=TMTC3 PE=1 SV=2	6.585	4	3	4	3	915	103.9	8.87	0	TMTC3	protein metabolism;other metabolic processes;stress response;other biological processes	other membranes;ER/Golgi	other molecular function	12005023
High	Q9H4H8	Protein FAM83D OS=Homo sapiens OX=9606 GN=FAM83D PE=1 SV=3	6.571	3	2	2	2	585	64.4	6.54	1.9	FAM83D	cell cycle OR cell proliferation;signal transduction;other biological processes	cytosol;cytoskeleton;other cell component	cytoskeletal activity;other molecular function	6.8904e+07
High	Q7Z434	Mitochondrial antiviral-signaling protein OS=Homo sapiens OX=9606 GN=MAVS PE=1 SV=2	6.479	3	1	1	1	540	56.5	5.52	2.7	MAVS	stress response;signal transduction;other biological processes	other membranes;mitochondrion;other cytoplasmic organelle;other cell component	signal transduction activity or receptor binding;other molecular function	5182719
High	P39023	60S ribosomal protein L3 OS=Homo sapiens OX=9606 GN=RPL3 PE=1 SV=2	6.477	5	2	2	2	403	46.1	10.18	2.75	RPL3	protein metabolism;other metabolic processes;other biological processes	cytosol;translational apparatus;nucleus;other cell component	nucleic acid binding activity;other molecular function	1.80546e+07
High	O00468	Agrin OS=Homo sapiens OX=9606 GN=AGRN PE=1 SV=6	6.467	2	4	4	4	2068	217.2	6.39	3.68	AGRN	cell-cell signaling;cell organization and biogenesis;developmental processes;signal transduction;other biological processes	non-structural extracellular;extracellular matrix;plasma membrane;other membranes;ER/Golgi;other cytoplasmic organelle;other cell component	cytoskeletal activity;other molecular function	11128592
High	Q9UKM7	Endoplasmic reticulum mannosyl-oligosaccharide 1,2-alpha-mannosidase OS=Homo sapiens OX=9606 GN=MAN1B1 PE=1 SV=2	6.4	3	1	1	1	699	79.5	7.72	2.44	MAN1B1	protein metabolism;other metabolic processes;stress response;other biological processes	other membranes;ER/Golgi;other cell component	other molecular function	5.38606e+06
High	P46379	Large proline-rich protein BAG6 OS=Homo sapiens OX=9606 GN=BAG6 PE=1 SV=2	6.385	4	3	3	3	1132	119.3	5.6	3.61	BAG6	cell cycle OR cell proliferation;cell organization and biogenesis;protein metabolism;other metabolic processes;stress response;transport;developmental processes;signal transduction;other biological processes	non-structural extracellular;other membranes;cytosol;nucleus;other cell component	signal transduction activity or receptor binding;translation activity;other molecular function	5.55761e+06
High	P50991	T-complex protein 1 subunit delta OS=Homo sapiens OX=9606 GN=CCT4 PE=1 SV=4	6.376	6	3	3	3	539	57.9	7.83	1.62	CCT4	transport;other biological processes	cytosol;cytoskeleton;nucleus;other cell component	other molecular function	1.62305e+07
High	O94906	Pre-mRNA-processing factor 6 OS=Homo sapiens OX=9606 GN=PRPF6 PE=1 SV=1	6.355	2	2	2	2	941	106.9	8.25	4.19	PRPF6	cell organization and biogenesis;RNA metabolism OR transcription;other metabolic processes;other biological processes	nucleus	nucleic acid binding activity;other molecular function	843395032
High	Q9Y6K5	2'-5'-oligoadenylate synthase 3 OS=Homo sapiens OX=9606 GN=OAS3 PE=1 SV=3	6.337	3	3	3	3	1087	121.1	8.4	3.84	OAS3	other metabolic processes;stress response;signal transduction;other biological processes	plasma membrane;other membranes;cytosol;nucleus;other cell component	nucleic acid binding activity;other molecular function	23418821
High	Q9H0U3	Magnesium transporter protein 1 OS=Homo sapiens OX=9606 GN=MAGT1 PE=1 SV=1	6.317	6	2	2	2	335	38	9.63	4.55	MAGT1	protein metabolism;other metabolic processes;transport;other biological processes	plasma membrane;other membranes;ER/Golgi;other cytoplasmic organelle	transporter activity	54063498
High	Q9P003	Protein cornichon homolog 4 OS=Homo sapiens OX=9606 GN=CNIH4 PE=1 SV=1	6.296	14	1	1	1	139	16.1	6.65	2.52	CNIH4	transport	other membranes;ER/Golgi;other cell component	signal transduction activity or receptor binding	8.3211e+06
High	P11172	Uridine 5'-monophosphate synthase OS=Homo sapiens OX=9606 GN=UMPS PE=1 SV=1	6.273	10	3	3	3	480	52.2	7.24	0	UMPS	other metabolic processes;transport;other biological processes	cytosol;nucleus;other cell component	other molecular function	1.51689e+07
High	Q02878	60S ribosomal protein L6 OS=Homo sapiens OX=9606 GN=RPL6 PE=1 SV=3	6.272	9	2	2	2	288	32.7	10.58	1.93	RPL6	cell organization and biogenesis;protein metabolism;other metabolic processes;other biological processes	cytosol;ER/Golgi;translational apparatus;nucleus;other cell component	nucleic acid binding activity;other molecular function	1.09529e+07
High	P62333	26S proteasome regulatory subunit 10B OS=Homo sapiens OX=9606 GN=PSMC6 PE=1 SV=1	6.258	6	2	2	2	389	44.1	7.49	5.78	PSMC6	protein metabolism;other metabolic processes;stress response;other biological processes	cytosol;nucleus;other cell component	other molecular function	16911220
High	P29317	Ephrin type-A receptor 2 OS=Homo sapiens OX=9606 GN=EPHA2 PE=1 SV=2	6.233	2	2	2	2	976	108.2	6.23	2.29	EPHA2	cell adhesion;cell cycle OR cell proliferation;protein metabolism;other metabolic processes;stress response;developmental processes;signal transduction;other biological processes	plasma membrane;other membranes;other cell component	kinase activity;other molecular function	14959922
High	P43003	Excitatory amino acid transporter 1 OS=Homo sapiens OX=9606 GN=SLC1A3 PE=1 SV=1	6.229	6	2	2	2	542	59.5	8.41	0	SLC1A3	cell-cell signaling;other metabolic processes;stress response;transport;developmental processes;other biological processes	plasma membrane;other membranes;other cell component	transporter activity;other molecular function	3.88156e+06
High	Q14203	Dynactin subunit 1 OS=Homo sapiens OX=9606 GN=DCTN1 PE=1 SV=3	6.164	2	2	2	2	1278	141.6	5.81	2.11	DCTN1	cell cycle OR cell proliferation;cell organization and biogenesis;transport;developmental processes;other biological processes	cytosol;cytoskeleton;nucleus;other cell component	cytoskeletal activity;other molecular function	4.89741e+06
High	Q8TDB6	E3 ubiquitin-protein ligase DTX3L OS=Homo sapiens OX=9606 GN=DTX3L PE=1 SV=1	6.138	5	3	3	3	740	83.5	8.06	0	DTX3L	cell organization and biogenesis;protein metabolism;DNA metabolism;other metabolic processes;stress response;transport;signal transduction;other biological processes	other membranes;cytosol;nucleus;other cytoplasmic organelle;other cell component	enzyme regulator activity;other molecular function	6.06136e+06
High	P35610	Sterol O-acyltransferase 1 OS=Homo sapiens OX=9606 GN=SOAT1 PE=1 SV=3	6.132	2	1	2	1	550	64.7	8.94	1.88	SOAT1	cell organization and biogenesis;other metabolic processes;transport;other biological processes	other membranes;ER/Golgi	other molecular function	24380163
High	Q9UPU5	Ubiquitin carboxyl-terminal hydrolase 24 OS=Homo sapiens OX=9606 GN=USP24 PE=1 SV=3	6.128	1	2	2	2	2620	294.2	6.14	3.74	USP24	protein metabolism;other metabolic processes	cytosol;nucleus	other molecular function	1.00466e+07
High	O95674	Phosphatidate cytidylyltransferase 2 OS=Homo sapiens OX=9606 GN=CDS2 PE=1 SV=1	6.115	7	1	1	1	445	51.4	7.09	0	CDS2	cell organization and biogenesis;other metabolic processes	other membranes;mitochondrion;ER/Golgi	other molecular function	3.94048e+06
High	O00303	Eukaryotic translation initiation factor 3 subunit F OS=Homo sapiens OX=9606 GN=EIF3F PE=1 SV=1	6.103	8	2	2	2	357	37.5	5.45	1.64	EIF3F	cell organization and biogenesis;protein metabolism;other metabolic processes;other biological processes	cytosol;translational apparatus;other cell component	nucleic acid binding activity;other molecular function	4.92085e+06
High	P09543	2',3'-cyclic-nucleotide 3'-phosphodiesterase OS=Homo sapiens OX=9606 GN=CNP PE=1 SV=2	6.071	5	2	2	2	421	47.5	9.07	4.12	CNP	cell-cell signaling;cell organization and biogenesis;other metabolic processes;transport;developmental processes;other biological processes	non-structural extracellular;plasma membrane;other membranes;cytoskeleton;mitochondrion;other cell component	nucleic acid binding activity;other molecular function	5452712
High	P50914	60S ribosomal protein L14 OS=Homo sapiens OX=9606 GN=RPL14 PE=1 SV=4	6.071	6	1	1	1	215	23.4	10.93	2.27	RPL14	protein metabolism;RNA metabolism OR transcription;other metabolic processes;other biological processes	cytosol;translational apparatus;other cell component	other molecular function	6415540
High	Q9C037	E3 ubiquitin-protein ligase TRIM4 OS=Homo sapiens OX=9606 GN=TRIM4 PE=1 SV=2	6.058	6	2	2	2	500	57.4	8.1	2.6	TRIM4	protein metabolism;other metabolic processes;stress response;other biological processes	plasma membrane;other membranes;cytosol;other cell component	other molecular function	1.34611e+07
High	Q9BZQ8	Protein Niban 1 OS=Homo sapiens OX=9606 GN=NIBAN1 PE=1 SV=1	6.047	5	3	3	3	928	103.1	4.78	2.01	NIBAN1	stress response;other biological processes	plasma membrane;other membranes;cytosol;other cell component		2.42747e+07
High	P81605	Dermcidin OS=Homo sapiens OX=9606 GN=DCD PE=1 SV=2	6.047	23	2	2	2	110	11.3	6.54	3.74	DCD	protein metabolism;stress response;transport;other biological processes	non-structural extracellular;other membranes	transporter activity;other molecular function	19849586
High	Q96AX1	Vacuolar protein sorting-associated protein 33A OS=Homo sapiens OX=9606 GN=VPS33A PE=1 SV=1	6.023	7	3	3	3	596	67.6	6.96	1.85	VPS33A	cell organization and biogenesis;other metabolic processes;transport;other biological processes	other membranes;other cytoplasmic organelle;other cell component		9.53415e+06
High	P49821	NADH dehydrogenase [ubiquinone] flavoprotein 1, mitochondrial OS=Homo sapiens OX=9606 GN=NDUFV1 PE=1 SV=4	6.013	4	2	2	2	464	50.8	8.21	2.2	NDUFV1	other metabolic processes;transport	other membranes;cytosol;mitochondrion	transporter activity;other molecular function	8.21e+06
High	Q5VW36	Focadhesin OS=Homo sapiens OX=9606 GN=FOCAD PE=1 SV=2	5.976	1	2	2	2	1801	199.9	6.62	2.07	FOCAD	other biological processes	cytosol;other cell component		9.88343e+06
High	Q9BV44	tRNA (guanine(6)-N2)-methyltransferase THUMP3 OS=Homo sapiens OX=9606 GN=THUMPD3 PE=1 SV=1	5.914	5	2	2	2	507	57	6.37	1.99	THUMPD3	RNA metabolism OR transcription;other metabolic processes	cytosol;nucleus;other cell component	nucleic acid binding activity;other molecular function	5736769
High	O14965	Aurora kinase A OS=Homo sapiens OX=9606 GN=AURKA PE=1 SV=3	5.876	9	3	3	3	403	45.8	9.39	0	AURKA	cell cycle OR cell proliferation;cell organization and biogenesis;protein metabolism;other metabolic processes;stress response;developmental processes;other biological processes	plasma membrane;other membranes;cytosol;cytoskeleton;nucleus;other cell component	kinase activity;other molecular function	6.48863e+06
High	O14880	Microsomal glutathione S-transferase 3 OS=Homo sapiens OX=9606 GN=MGST3 PE=1 SV=1	5.858	9	1	1	1	152	16.5	9.38	2.31	MGST3	other metabolic processes;other biological processes	other membranes;ER/Golgi;nucleus;other cell component	other molecular function	1.702e+06
High	Q96KA5	Lipid scramblase CLPTM1L OS=Homo sapiens OX=9606 GN=CLPTM1L PE=1 SV=1	5.85	5	2	2	2	538	62.2	8.56	2.63	CLPTM1L	cell organization and biogenesis;transport;other biological processes	other membranes;ER/Golgi;other cell component	transporter activity	3.06838e+06
High	P53396	ATP-citrate synthase OS=Homo sapiens OX=9606 GN=ACLY PE=1 SV=3	5.844	2	2	2	2	1101	120.8	7.33	1.91	ACLY	other metabolic processes	non-structural extracellular;cytosol;nucleus;other cytoplasmic organelle;other cell component	other molecular function	5.70733e+06
High	Q9GZT9	Egl nine homolog 1 OS=Homo sapiens OX=9606 GN=EGLN1 PE=1 SV=1	5.842	6	1	2	1	426	46	8.53	2.18	EGLN1	protein metabolism;other metabolic processes;stress response;developmental processes;other biological processes	cytosol;nucleus;other cell component	other molecular function
High	P49005	DNA polymerase delta subunit 2 OS=Homo sapiens OX=9606 GN=POLD2 PE=1 SV=1	5.834	3	1	1	1	469	51.3	5.58	2.52	POLD2	DNA metabolism;other metabolic processes;stress response	nucleus;other cell component	nucleic acid binding activity	15029752
High	Q5K4L6	Long-chain fatty acid transport protein 3 OS=Homo sapiens OX=9606 GN=SLC27A3 PE=1 SV=4	5.806	5	2	2	2	683	73.5	7.09	1.8	SLC27A3	other metabolic processes;transport	other membranes;mitochondrion;ER/Golgi	transporter activity;other molecular function	1.00928e+07
High	Q9H0W8	Nonsense-mediated mRNA decay factor SMG9 OS=Homo sapiens OX=9606 GN=SMG9 PE=1 SV=1	5.743	5	2	2	2	520	57.6	7.01	2.49	SMG9	RNA metabolism OR transcription;other metabolic processes;developmental processes	cytosol	other molecular function	10534559
High	Q6P179	Endoplasmic reticulum aminopeptidase 2 OS=Homo sapiens OX=9606 GN=ERAP2 PE=1 SV=2	5.727	2	2	2	2	960	110.4	6.71	1.98	ERAP2	protein metabolism;other metabolic processes;other biological processes	other membranes;ER/Golgi;other cell component	other molecular function	6.91959e+06
High	P33527	Multidrug resistance-associated protein 1 OS=Homo sapiens OX=9606 GN=ABCC1 PE=1 SV=3	5.724	1	2	2	2	1531	171.5	7.11	2.15	ABCC1	cell organization and biogenesis;other metabolic processes;stress response;transport;other biological processes	plasma membrane;other membranes	transporter activity;other molecular function	1.32751e+08
High	Q9UBM7	7-dehydrocholesterol reductase OS=Homo sapiens OX=9606 GN=DHCR7 PE=1 SV=1	5.715	6	3	3	3	475	54.5	8.7	4.22	DHCR7	other metabolic processes;other biological processes	other membranes;ER/Golgi;nucleus	other molecular function	2.90475e+07
High	Q9BUN8	Derlin-1 OS=Homo sapiens OX=9606 GN=DERL1 PE=1 SV=1	5.699	8	2	2	2	251	28.8	9.51	4.27	DERL1	protein metabolism;other metabolic processes;stress response;transport;signal transduction;other biological processes	other membranes;ER/Golgi;other cytoplasmic organelle	signal transduction activity or receptor binding;other molecular function	54636182
High	P38159	RNA-binding motif protein, X chromosome OS=Homo sapiens OX=9606 GN=RBMX PE=1 SV=3	5.636	5	2	2	2	391	42.3	10.05	1.65	RBMX	cell organization and biogenesis;protein metabolism;RNA metabolism OR transcription;other metabolic processes;other biological processes	non-structural extracellular;nucleus;other cell component	nucleic acid binding activity;other molecular function	15334117
High	Q6UN15	Pre-mRNA 3'-end-processing factor FIP1 OS=Homo sapiens OX=9606 GN=FIP1L1 PE=1 SV=1	5.564	2	1	1	1	594	66.5	5.59	2.46	FIP1L1	RNA metabolism OR transcription;other metabolic processes	cytosol;nucleus		7.88378e+06
High	Q05193	Dynamin-1 OS=Homo sapiens OX=9606 GN=DNM1 PE=1 SV=2	5.55	2	2	2	2	864	97.3	7.17	2.11	DNM1	cell organization and biogenesis;transport;other biological processes	plasma membrane;other membranes;cytoskeleton;other cell component	cytoskeletal activity;other molecular function	9.98611e+06
High	Q14103	Heterogeneous nuclear ribonucleoprotein D0 OS=Homo sapiens OX=9606 GN=HNRNPD PE=1 SV=1	5.523	8	3	3	3	355	38.4	7.81	3.54	HNRNPD	RNA metabolism OR transcription;other metabolic processes;developmental processes;other biological processes	cytosol;nucleus;other cell component	nucleic acid binding activity;other molecular function	2.32647e+07
High	P11166	Solute carrier family 2, facilitated glucose transporter member 1 OS=Homo sapiens OX=9606 GN=SLC2A1 PE=1 SV=2	5.492	4	2	2	2	492	54	8.72	4.17	SLC2A1	cell organization and biogenesis;other metabolic processes;stress response;transport;developmental processes;other biological processes	plasma membrane;other membranes;cytosol;cytoskeleton;ER/Golgi;nucleus;other cell component	transporter activity;other molecular function	16947732
High	Q12906	Interleukin enhancer-binding factor 3 OS=Homo sapiens OX=9606 GN=ILF3 PE=1 SV=3	5.49	2	2	2	2	894	95.3	8.76	1.76	ILF3	protein metabolism;other metabolic processes;stress response;other biological processes	mitochondrion;nucleus;other cell component	nucleic acid binding activity;other molecular function	1.58796e+07
High	Q9Y4A5	Transformation/transcription domain-associated protein OS=Homo sapiens OX=9606 GN=TRRAP PE=1 SV=3	5.44	0	2	2	2	3859	437.3	8.19	4.26	TRRAP	cell organization and biogenesis;protein metabolism;DNA metabolism;RNA metabolism OR transcription;other metabolic processes;stress response;other biological processes	ER/Golgi;nucleus;other cell component	other molecular function	5.38664e+06
High	P63010	AP-2 complex subunit beta OS=Homo sapiens OX=9606 GN=AP2B1 PE=1 SV=1	5.416	3	3	3	3	937	104.5	5.38	3.93	AP2B1	transport;developmental processes	plasma membrane;other membranes;cytosol;other cytoplasmic organelle;other cell component	other molecular function	15442716
High	Q12824	SWI/SNF-related matrix-associated actin-dependent regulator of chromatin subfamily B member 1 OS=Homo sapiens OX=9606 GN=SMARCB1 PE=1 SV=2	5.389	5	2	2	2	385	44.1	6.23	1.79	SMARCB1	cell cycle OR cell proliferation;cell organization and biogenesis;DNA metabolism;RNA metabolism OR transcription;other metabolic processes;developmental processes;other biological processes	nucleus;other cell component	nucleic acid binding activity;other molecular function	22023990
High	P35221	Catenin alpha-1 OS=Homo sapiens OX=9606 GN=CTNNA1 PE=1 SV=1	5.342	2	1	1	1	906	100	6.29	2.84	CTNNA1	cell adhesion;cell cycle OR cell proliferation;cell organization and biogenesis;stress response;developmental processes;signal transduction;other biological processes	plasma membrane;other membranes;cytosol;cytoskeleton;other cell component	cytoskeletal activity;other molecular function
High	Q7L5N7	Lysophosphatidylcholine acyltransferase 2 OS=Homo sapiens OX=9606 GN=LPCAT2 PE=1 SV=1	5.338	3	2	2	2	544	60.2	6.55	3.54	LPCAT2	cell organization and biogenesis;other metabolic processes	plasma membrane;other membranes;ER/Golgi;other cell component	other molecular function	12759450
High	Q14C86	GTPase-activating protein and VPS9 domain-containing protein 1 OS=Homo sapiens OX=9606 GN=GAPVD1 PE=1 SV=2	5.308	1	1	1	1	1478	164.9	5.22	2.31	GAPVD1	transport;other biological processes	plasma membrane;other membranes;cytosol;other cytoplasmic organelle;other cell component	enzyme regulator activity;other molecular function	1.83263e+06
High	P05161	Ubiquitin-like protein ISG15 OS=Homo sapiens OX=9606 GN=ISG15 PE=1 SV=5	5.283	8	1	2	1	165	17.9	7.44	2.38	ISG15	protein metabolism;other metabolic processes;stress response;signal transduction;other biological processes	non-structural extracellular;cytosol;nucleus;other cell component	signal transduction activity or receptor binding;other molecular function	5.48196e+06
High	Q9NZU0	Leucine-rich repeat transmembrane protein FLRT3 OS=Homo sapiens OX=9606 GN=FLRT3 PE=1 SV=1	5.282	4	3	3	3	649	73	7.64	0	FLRT3	cell adhesion;cell organization and biogenesis;stress response;developmental processes;signal transduction;other biological processes	non-structural extracellular;extracellular matrix;plasma membrane;other membranes;cytosol;ER/Golgi;other cell component	signal transduction activity or receptor binding;other molecular function	1.70667e+08
High	P30101	Protein disulfide-isomerase A3 OS=Homo sapiens OX=9606 GN=PDIA3 PE=1 SV=4	5.214	2	1	1	1	505	56.7	6.35	2.21	PDIA3	cell adhesion;cell organization and biogenesis;stress response;signal transduction;other biological processes	non-structural extracellular;other membranes;ER/Golgi;other cytoplasmic organelle;other cell component	other molecular function	5.98248e+06
High	Q13131	5'-AMP-activated protein kinase catalytic subunit alpha-1 OS=Homo sapiens OX=9606 GN=PRKAA1 PE=1 SV=4	5.196	2	1	1	1	559	64	8.12	2.4	PRKAA1	cell-cell signaling;cell organization and biogenesis;protein metabolism;other metabolic processes;stress response;transport;signal transduction;other biological processes	plasma membrane;other membranes;cytosol;nucleus;other cell component	enzyme regulator activity;cytoskeletal activity;kinase activity;other molecular function	8.044e+06
High	Q86UW9	Probable E3 ubiquitin-protein ligase DTX2 OS=Homo sapiens OX=9606 GN=DTX2 PE=1 SV=3	5.184	2	1	1	1	622	67.2	8.47	2.74	DTX2	protein metabolism;other metabolic processes;signal transduction	other membranes;nucleus;other cell component	other molecular function	11401017
High	Q15392	Delta(24)-sterol reductase OS=Homo sapiens OX=9606 GN=DHCR24 PE=1 SV=2	5.172	3	2	2	2	516	60.1	8.16	4.32	DHCR24	cell organization and biogenesis;protein metabolism;other metabolic processes;stress response;developmental processes;signal transduction;other biological processes	other membranes;cytosol;cytoskeleton;ER/Golgi;nucleus;other cell component	other molecular function	34893255
High	Q9Y2D4	Exocyst complex component 6B OS=Homo sapiens OX=9606 GN=EXOC6B PE=1 SV=3	5.164	2	2	2	2	811	94.1	6.46	2.15	EXOC6B	cell cycle OR cell proliferation;cell organization and biogenesis;transport	other cell component		8327804
High	P53992	Protein transport protein Sec24C OS=Homo sapiens OX=9606 GN=SEC24C PE=1 SV=3	5.154	2	2	2	2	1094	118.2	7.06	2.08	SEC24C	cell organization and biogenesis;transport;developmental processes	other membranes;cytosol;ER/Golgi	other molecular function	5.89986e+06
High	Q14435	Polypeptide N-acetylgalactosaminyltransferase 3 OS=Homo sapiens OX=9606 GN=GALNT3 PE=1 SV=2	5.152	4	2	2	2	633	72.6	7.99	3.79	GALNT3	protein metabolism;other metabolic processes;signal transduction;other biological processes	other membranes;ER/Golgi;other cell component	other molecular function	11130751
High	P10155	RNA-binding protein RO60 OS=Homo sapiens OX=9606 GN=RO60 PE=1 SV=2	5.149	4	2	2	2	538	60.6	8.03	4.57	RO60	cell organization and biogenesis;RNA metabolism OR transcription;other metabolic processes;developmental processes;signal transduction;other biological processes	cytosol;nucleus;other cell component	nucleic acid binding activity;other molecular function	7733068
High	O14773	Tripeptidyl-peptidase 1 OS=Homo sapiens OX=9606 GN=TPP1 PE=1 SV=2	5.135	5	2	2	2	563	61.2	6.48	0	TPP1	cell organization and biogenesis;protein metabolism;other metabolic processes;developmental processes;other biological processes	other membranes;ER/Golgi;other cytoplasmic organelle;other cell component	other molecular function	4.97672e+06
High	P31930	Cytochrome b-c1 complex subunit 1, mitochondrial OS=Homo sapiens OX=9606 GN=UQCRC1 PE=1 SV=3	5.11	2	1	1	1	480	52.6	6.37	2.35	UQCRC1	other metabolic processes;transport;other biological processes	other membranes;mitochondrion	transporter activity;other molecular function	7469234
High	Q9HC07	Transmembrane protein 165 OS=Homo sapiens OX=9606 GN=TMEM165 PE=1 SV=1	5	11	2	2	2	324	34.9	7.02	1.86	TMEM165	cell organization and biogenesis;protein metabolism;other metabolic processes;transport;other biological processes	other membranes;ER/Golgi;other cytoplasmic organelle;other cell component	transporter activity	1.7379e+07
High	Q8IUH4	Palmitoyltransferase ZDHHC13 OS=Homo sapiens OX=9606 GN=ZDHHC13 PE=1 SV=3	4.95	2	1	1	1	622	70.8	8.07	2.32	ZDHHC13	protein metabolism;other metabolic processes;transport	other membranes;ER/Golgi	transporter activity;other molecular function	5.7575e+06
High	Q5VIR6	Vacuolar protein sorting-associated protein 53 homolog OS=Homo sapiens OX=9606 GN=VPS53 PE=1 SV=2	4.879	2	2	2	2	832	94.3	6.7	1.9	VPS53	transport	other membranes;cytosol;ER/Golgi;other cytoplasmic organelle;other cell component		8.40797e+06
High	P50454	Serpin H1 OS=Homo sapiens OX=9606 GN=SERPINH1 PE=1 SV=2	4.853	4	1	1	1	418	46.4	8.69	1.73	SERPINH1	cell organization and biogenesis;protein metabolism;other metabolic processes;stress response;developmental processes;other biological processes	non-structural extracellular;other membranes;ER/Golgi	enzyme regulator activity;other molecular function	2.9422e+06
High	Q9HCU5	Prolactin regulatory element-binding protein OS=Homo sapiens OX=9606 GN=PREB PE=1 SV=2	4.839	7	2	2	2	417	45.4	7.88	3.91	PREB	cell organization and biogenesis;transport;other biological processes	other membranes;ER/Golgi;nucleus	enzyme regulator activity;nucleic acid binding activity;other molecular function	15294895
High	Q3MIX3	Uncharacterized aarF domain-containing protein kinase 5 OS=Homo sapiens OX=9606 GN=ADCK5 PE=1 SV=3	4.772	4	2	2	2	580	65.8	8.87	3.36	ADCK5	other metabolic processes	other membranes	kinase activity	6.57823e+06
High	Q96F07	Cytoplasmic FMR1-interacting protein 2 OS=Homo sapiens OX=9606 GN=CYFIP2 PE=1 SV=2	4.725	1	1	1	1	1278	148.3	7.31	2.39	CYFIP2	cell adhesion;cell organization and biogenesis;protein metabolism;other metabolic processes;developmental processes;other biological processes	cytosol;nucleus;other cell component	other molecular function	8080371
High	Q9H845	Complex I assembly factor ACAD9, mitochondrial OS=Homo sapiens OX=9606 GN=ACAD9 PE=1 SV=1	4.71	4	2	2	2	621	68.7	7.96	1.9	ACAD9	cell organization and biogenesis;other metabolic processes	other membranes;mitochondrion;nucleus;other cell component	other molecular function	1.47207e+07
High	Q9Y6A9	Signal peptidase complex subunit 1 OS=Homo sapiens OX=9606 GN=SPCS1 PE=1 SV=5	4.69	10	1	1	1	169	18.3	8.72	2.42	SPCS1	protein metabolism;other metabolic processes;transport;other biological processes	other membranes;ER/Golgi		7.17198e+06
High	Q6PJT7	Zinc finger CCCH domain-containing protein 14 OS=Homo sapiens OX=9606 GN=ZC3H14 PE=1 SV=1	4.633	4	2	2	2	736	82.8	7.31	0	ZC3H14	other biological processes	nucleus;other cell component	nucleic acid binding activity;other molecular function	3.86138e+06
High	P30530	Tyrosine-protein kinase receptor UFO OS=Homo sapiens OX=9606 GN=AXL PE=1 SV=4	4.61	3	2	2	2	894	98.3	5.39	2.43	AXL	cell adhesion;protein metabolism;other metabolic processes;stress response;transport;developmental processes;signal transduction;other biological processes	non-structural extracellular;plasma membrane;other membranes;cytoskeleton;other cell component	cytoskeletal activity;kinase activity;other molecular function	7547300
High	P23634	Plasma membrane calcium-transporting ATPase 4 OS=Homo sapiens OX=9606 GN=ATP2B4 PE=1 SV=2	4.552	1	1	1	1	1241	137.8	6.6	2.12	ATP2B4	stress response;transport;developmental processes;other biological processes	plasma membrane;other membranes;cytoskeleton;other cell component	transporter activity;enzyme regulator activity;other molecular function	6560062
High	Q9H2H9	Sodium-coupled neutral amino acid symporter 1 OS=Homo sapiens OX=9606 GN=SLC38A1 PE=1 SV=1	4.551	2	1	1	1	487	54	7.02	2.7	SLC38A1	other metabolic processes;transport;other biological processes	plasma membrane;other membranes;other cell component	transporter activity
High	P33240	Cleavage stimulation factor subunit 2 OS=Homo sapiens OX=9606 GN=CSTF2 PE=1 SV=1	4.507	2	1	1	1	577	60.9	6.83	2.24	CSTF2	other biological processes	nucleus	nucleic acid binding activity	4.75373e+06
High	Q9BU23	Lipase maturation factor 2 OS=Homo sapiens OX=9606 GN=LMF2 PE=1 SV=2	4.499	3	2	2	2	707	79.6	10.1	0	LMF2	protein metabolism;other metabolic processes	other membranes;ER/Golgi		9.76232e+06
High	Q99442	Translocation protein SEC62 OS=Homo sapiens OX=9606 GN=SEC62 PE=1 SV=1	4.439	3	1	1	1	399	45.8	7.12	2.28	SEC62	transport	other membranes;ER/Golgi	other molecular function	6085286
High	Q9UMD9	Collagen alpha-1(XVII) chain OS=Homo sapiens OX=9606 GN=COL17A1 PE=1 SV=3	4.426	1	1	1	1	1497	150.3	8.79	2	COL17A1	cell adhesion;cell organization and biogenesis;other biological processes	non-structural extracellular;extracellular matrix;plasma membrane;other membranes;ER/Golgi;other cell component	extracellular structural activity	4722722
High	Q92544	Transmembrane 9 superfamily member 4 OS=Homo sapiens OX=9606 GN=TM9SF4 PE=1 SV=2	4.392	2	2	2	2	642	74.5	6.54	3.48	TM9SF4	cell adhesion;cell organization and biogenesis;stress response;transport;other biological processes	other membranes;ER/Golgi;other cytoplasmic organelle		1.56455e+07
High	Q6Y7W6	GRB10-interacting GYF protein 2 OS=Homo sapiens OX=9606 GN=GIGYF2 PE=1 SV=1	4.297	1	1	1	1	1299	150	5.54	2.22	GIGYF2	cell cycle OR cell proliferation;protein metabolism;other metabolic processes;stress response;developmental processes;signal transduction;other biological processes	cytosol;ER/Golgi;other cytoplasmic organelle;other cell component	other molecular function	9544002
High	Q5JWF2	Guanine nucleotide-binding protein G(s) subunit alpha isoforms XLas OS=Homo sapiens OX=9606 GN=GNAS PE=1 SV=2	4.289	3	2	2	2	1037	111	5.03	1.89	GNAS	cell adhesion;stress response;developmental processes;signal transduction;other biological processes	plasma membrane;other membranes;cytosol	signal transduction activity or receptor binding;enzyme regulator activity;other molecular function	1.67355e+07
High	Q9UBB6	Neurochondrin OS=Homo sapiens OX=9606 GN=NCDN PE=1 SV=1	4.275	3	2	2	2	729	78.8	5.48	0	NCDN	cell organization and biogenesis;developmental processes;other biological processes	other membranes;cytosol;other cytoplasmic organelle;other cell component		2.44517e+06
High	Q70J99	Protein unc-13 homolog D OS=Homo sapiens OX=9606 GN=UNC13D PE=1 SV=1	4.275	3	2	2	2	1090	123.2	6.65	2.34	UNC13D	stress response;transport;other biological processes	non-structural extracellular;other membranes;cytosol;ER/Golgi;other cytoplasmic organelle;other cell component	other molecular function	8181528
High	Q99615	DnaJ homolog subfamily C member 7 OS=Homo sapiens OX=9606 GN=DNAJC7 PE=1 SV=2	4.217	4	2	2	2	494	56.4	6.96	1.64	DNAJC7	other biological processes	cytosol;cytoskeleton;nucleus;other cell component	other molecular function	39329462
High	Q92785	Zinc finger protein ubi-d4 OS=Homo sapiens OX=9606 GN=DPF2 PE=1 SV=2	4.206	8	2	2	2	391	44.1	6.33	0	DPF2	cell organization and biogenesis;RNA metabolism OR transcription;developmental processes;signal transduction;other biological processes	cytosol;cytoskeleton;nucleus;other cell component	other molecular function	9076519
High	P05067	Amyloid-beta precursor protein OS=Homo sapiens OX=9606 GN=APP PE=1 SV=3	4.198	2	1	1	1	770	86.9	4.82	2.74	APP	cell adhesion;cell cycle OR cell proliferation;cell organization and biogenesis;protein metabolism;RNA metabolism OR transcription;other metabolic processes;stress response;transport;developmental processes;signal transduction;other biological processes	non-structural extracellular;plasma membrane;other membranes;cytosol;cytoskeleton;mitochondrion;ER/Golgi;nucleus;other cytoplasmic organelle;other cell component	signal transduction activity or receptor binding;enzyme regulator activity;nucleic acid binding activity;other molecular function	3.25495e+06
High	O14672	Disintegrin and metalloproteinase domain-containing protein 10 OS=Homo sapiens OX=9606 GN=ADAM10 PE=1 SV=1	4.179	2	1	1	1	748	84.1	7.77	2.56	ADAM10	cell-cell signaling;cell organization and biogenesis;protein metabolism;other metabolic processes;transport;developmental processes;signal transduction;other biological processes	plasma membrane;other membranes;ER/Golgi;nucleus;other cell component	signal transduction activity or receptor binding;other molecular function	8.29177e+06
High	P43378	Tyrosine-protein phosphatase non-receptor type 9 OS=Homo sapiens OX=9606 GN=PTPN9 PE=1 SV=1	4.177	4	2	2	2	593	68	8.02	1.67	PTPN9	protein metabolism;other metabolic processes;other biological processes	nucleus;other cell component	other molecular function	2.52185e+06
High	Q12797	Aspartyl/asparaginyl beta-hydroxylase OS=Homo sapiens OX=9606 GN=ASPH PE=1 SV=3	4.148	2	2	2	2	758	85.8	5.01	1.64	ASPH	cell cycle OR cell proliferation;protein metabolism;other metabolic processes;transport;developmental processes;signal transduction;other biological processes	plasma membrane;other membranes;cytosol;ER/Golgi	other molecular function	9.32578e+06
High	P61026	Ras-related protein Rab-10 OS=Homo sapiens OX=9606 GN=RAB10 PE=1 SV=1	4.148	6	1	1	1	200	22.5	8.38	1.88	RAB10	cell cycle OR cell proliferation;cell organization and biogenesis;transport;developmental processes;other biological processes	plasma membrane;other membranes;cytosol;cytoskeleton;ER/Golgi;other cytoplasmic organelle;other cell component	cytoskeletal activity;other molecular function	3648451
High	Q15477	SKI2 subunit of superkiller complex protein OS=Homo sapiens OX=9606 GN=SKIC2 PE=1 SV=3	4.144	2	2	2	2	1246	137.7	6.06	2.04	SKIC2	protein metabolism;RNA metabolism OR transcription;other metabolic processes	cytosol;nucleus;other cell component	nucleic acid binding activity;other molecular function	1.8413e+07
High	Q9BZF1	Oxysterol-binding protein-related protein 8 OS=Homo sapiens OX=9606 GN=OSBPL8 PE=1 SV=3	4.049	1	1	1	1	889	101.1	6.96	1.84	OSBPL8	cell organization and biogenesis;other metabolic processes;transport;other biological processes	other membranes;cytosol;ER/Golgi;nucleus;other cell component	transporter activity;other molecular function	2.99356e+06
High	Q7RTS9	Dymeclin OS=Homo sapiens OX=9606 GN=DYM PE=1 SV=1	4.048	1	1	1	1	669	75.9	5.86	2.31	DYM	cell organization and biogenesis;developmental processes	other membranes;ER/Golgi;other cell component	other molecular function	8534137
High	Q8IXQ6	Protein mono-ADP-ribosyltransferase PARP9 OS=Homo sapiens OX=9606 GN=PARP9 PE=1 SV=2	4.031	2	1	1	1	854	96.3	7.91	2.24	PARP9	DNA metabolism;RNA metabolism OR transcription;other metabolic processes;stress response;signal transduction;other biological processes	cytosol;mitochondrion;nucleus;other cell component	enzyme regulator activity;other molecular function	31380786
High	P05362	Intercellular adhesion molecule 1 OS=Homo sapiens OX=9606 GN=ICAM1 PE=1 SV=2	4.028	3	1	1	1	532	57.8	7.99	2.14	ICAM1	cell adhesion;other biological processes	non-structural extracellular;plasma membrane;other membranes	signal transduction activity or receptor binding;other molecular function	2996912
High	Q9UBH6	Xenotropic and polytropic retrovirus receptor 1 OS=Homo sapiens OX=9606 GN=XPR1 PE=1 SV=1	4.022	2	2	2	2	696	81.5	8.44	1.98	XPR1	stress response;transport;other biological processes	plasma membrane;other membranes;ER/Golgi;other cell component	transporter activity;other molecular function	1.13218e+07
High	Q9BRZ2	E3 ubiquitin-protein ligase TRIM56 OS=Homo sapiens OX=9606 GN=TRIM56 PE=1 SV=3	4.018	5	2	2	2	755	81.4	7.74	2.3	TRIM56	protein metabolism;other metabolic processes;stress response;other biological processes	cytosol;other cell component	other molecular function	1.97604e+06
High	P11413	Glucose-6-phosphate 1-dehydrogenase OS=Homo sapiens OX=9606 GN=G6PD PE=1 SV=4	3.99	4	2	2	2	515	59.2	6.84	0	G6PD	other metabolic processes;stress response;other biological processes	plasma membrane;other membranes;cytosol;cytoskeleton;nucleus;other cell component	other molecular function	4471341
High	P98194	Calcium-transporting ATPase type 2C member 1 OS=Homo sapiens OX=9606 GN=ATP2C1 PE=1 SV=3	3.984	2	1	1	1	919	100.5	6.74	2.2	ATP2C1	cell adhesion;cell organization and biogenesis;transport;other biological processes	plasma membrane;other membranes;ER/Golgi	transporter activity;other molecular function	2.57623e+06
High	P0CG08	Golgi pH regulator B OS=Homo sapiens OX=9606 GN=GPR89B PE=1 SV=1	3.981	3	1	1	1	455	52.9	9.28	1.83	GPR89B	transport;other biological processes	other membranes;ER/Golgi	transporter activity	4324077
High	Q7Z3C6	Autophagy-related protein 9A OS=Homo sapiens OX=9606 GN=ATG9A PE=1 SV=3	3.98	1	1	1	1	839	94.4	6.67	1.7	ATG9A	cell organization and biogenesis;other metabolic processes;transport;developmental processes	other membranes;mitochondrion;ER/Golgi;other cytoplasmic organelle;other cell component	transporter activity	1.92312e+06
High	P23468	Receptor-type tyrosine-protein phosphatase delta OS=Homo sapiens OX=9606 GN=PTPRD PE=1 SV=2	3.959	1	1	1	1	1912	214.6	6.57	2.42	PTPRD	cell adhesion;cell-cell signaling;cell organization and biogenesis;protein metabolism;other metabolic processes;developmental processes;signal transduction;other biological processes	plasma membrane;other membranes;other cell component	signal transduction activity or receptor binding;other molecular function	7891967
High	P08243	Asparagine synthetase [glutamine-hydrolyzing] OS=Homo sapiens OX=9606 GN=ASNS PE=1 SV=4	3.954	3	2	2	2	561	64.3	6.86	1.87	ASNS	other metabolic processes;stress response;other biological processes	cytosol	other molecular function	1.19433e+07
High	Q15349	Ribosomal protein S6 kinase alpha-2 OS=Homo sapiens OX=9606 GN=RPS6KA2 PE=1 SV=2	3.939	2	1	1	1	733	83.2	8.68	2.65	RPS6KA2	cell-cell signaling;protein metabolism;other metabolic processes;developmental processes;signal transduction;other biological processes	cytosol;cytoskeleton;nucleus;other cell component	kinase activity;other molecular function	3827200
High	Q8N1B4	Vacuolar protein sorting-associated protein 52 homolog OS=Homo sapiens OX=9606 GN=VPS52 PE=1 SV=1	3.895	3	2	2	2	723	82.2	5.99	1.77	VPS52	transport;developmental processes;other biological processes	other membranes;cytosol;ER/Golgi;other cytoplasmic organelle;other cell component	other molecular function	5273290
High	P00367	Glutamate dehydrogenase 1, mitochondrial OS=Homo sapiens OX=9606 GN=GLUD1 PE=1 SV=2	3.893	2	1	1	1	558	61.4	7.8	1.98	GLUD1	other metabolic processes;other biological processes	mitochondrion;ER/Golgi;other cell component	other molecular function	4.63628e+06
High	O00429	Dynamin-1-like protein OS=Homo sapiens OX=9606 GN=DNM1L PE=1 SV=2	3.887	1	1	2	1	736	81.8	6.81	3.93	DNM1L	cell organization and biogenesis;transport;signal transduction;other biological processes	plasma membrane;other membranes;cytosol;cytoskeleton;mitochondrion;ER/Golgi;other cytoplasmic organelle;other cell component	enzyme regulator activity;cytoskeletal activity;other molecular function	4.11851e+07
High	P23743	Diacylglycerol kinase alpha OS=Homo sapiens OX=9606 GN=DGKA PE=1 SV=3	3.885	2	2	2	2	735	82.6	6.73	3.45	DGKA	other metabolic processes;stress response;signal transduction	plasma membrane;other membranes;cytosol	kinase activity;other molecular function	8144042
High	Q14139	Ubiquitin conjugation factor E4 A OS=Homo sapiens OX=9606 GN=UBE4A PE=1 SV=2	3.884	3	2	2	2	1066	122.5	5.24	2.16	UBE4A	protein metabolism;other metabolic processes;stress response	nucleus;other cell component	other molecular function	6694893
High	Q96AA3	Protein RFT1 homolog OS=Homo sapiens OX=9606 GN=RFT1 PE=1 SV=1	3.871	3	2	2	2	541	60.3	8.85	2.56	RFT1	cell organization and biogenesis;protein metabolism;other metabolic processes;transport	other membranes;ER/Golgi	transporter activity	9763985
High	P03891	NADH-ubiquinone oxidoreductase chain 2 OS=Homo sapiens OX=9606 GN=MT-ND2 PE=1 SV=2	3.851	3	1	1	1	347	38.9	9.83	1.98	MT-ND2	cell organization and biogenesis;other metabolic processes;transport	other membranes;mitochondrion;other cell component	signal transduction activity or receptor binding;transporter activity;other molecular function	2.67506e+06
High	Q92989	Polyribonucleotide 5'-hydroxyl-kinase Clp1 OS=Homo sapiens OX=9606 GN=CLP1 PE=1 SV=1	3.771	4	2	2	2	425	47.6	6.62	2.02	CLP1	cell organization and biogenesis;RNA metabolism OR transcription;other metabolic processes;developmental processes;other biological processes	cytosol;nucleus	kinase activity;other molecular function	8.68922e+06
High	Q8NCM8	Cytoplasmic dynein 2 heavy chain 1 OS=Homo sapiens OX=9606 GN=DYNC2H1 PE=1 SV=4	3.747	1	2	2	2	4307	492.3	6.54	1.62	DYNC2H1	cell organization and biogenesis;protein metabolism;other metabolic processes;transport;developmental processes;other biological processes	plasma membrane;other membranes;cytoskeleton;ER/Golgi;other cell component	cytoskeletal activity;other molecular function	4.73853e+06
High	Q9UNF1	Melanoma-associated antigen D2 OS=Homo sapiens OX=9606 GN=MAGED2 PE=1 SV=2	3.746	4	2	3	2	606	64.9	9.32	1.87	MAGED2	transport;other biological processes	non-structural extracellular;cytosol;nucleus;other cell component		5.4469e+06
High	Q15365	Poly(rC)-binding protein 1 OS=Homo sapiens OX=9606 GN=PCBP1 PE=1 SV=2	3.731	3	1	1	1	356	37.5	7.09	2.19	PCBP1	RNA metabolism OR transcription;other metabolic processes;other biological processes	cytosol;nucleus;other cell component	nucleic acid binding activity;other molecular function	12405438
High	Q92828	Coronin-2A OS=Homo sapiens OX=9606 GN=CORO2A PE=1 SV=2	3.727	2	1	1	1	525	59.7	8.05	2.43	CORO2A	signal transduction	other cell component	cytoskeletal activity	7037557
High	P21333	Filamin-A OS=Homo sapiens OX=9606 GN=FLNA PE=1 SV=4	3.726	1	1	1	1	2647	280.6	6.06	1.76	FLNA	cell cycle OR cell proliferation;cell organization and biogenesis;protein metabolism;other metabolic processes;stress response;transport;developmental processes;signal transduction;other biological processes	non-structural extracellular;plasma membrane;other membranes;cytosol;cytoskeleton;ER/Golgi;nucleus;other cell component	signal transduction activity or receptor binding;cytoskeletal activity;other molecular function	4.85936e+06
High	Q6YHU6	Thyroid adenoma-associated protein OS=Homo sapiens OX=9606 GN=THADA PE=1 SV=1	3.714	1	1	1	1	1953	219.5	6.06	1.67	THADA	RNA metabolism OR transcription;other metabolic processes;other biological processes	other membranes;ER/Golgi	enzyme regulator activity	1.48698e+06
High	Q12996	Cleavage stimulation factor subunit 3 OS=Homo sapiens OX=9606 GN=CSTF3 PE=1 SV=1	3.699	3	2	2	2	717	82.9	8.12	0	CSTF3	RNA metabolism OR transcription;other metabolic processes	nucleus	nucleic acid binding activity	8.34948e+06
High	Q8TB72	Pumilio homolog 2 OS=Homo sapiens OX=9606 GN=PUM2 PE=1 SV=2	3.662	1	1	1	1	1066	114.1	7.08	1.84	PUM2	cell organization and biogenesis;RNA metabolism OR transcription;other metabolic processes;developmental processes;other biological processes	other membranes;cytosol;nucleus;other cell component	nucleic acid binding activity	15732154
High	Q6UB35	Monofunctional C1-tetrahydrofolate synthase, mitochondrial OS=Homo sapiens OX=9606 GN=MTHFD1L PE=1 SV=1	3.66	2	2	2	2	978	105.7	8.06	2.31	MTHFD1L	other metabolic processes;developmental processes	cytosol;mitochondrion	other molecular function	6.33389e+06
High	Q93100	Phosphorylase b kinase regulatory subunit beta OS=Homo sapiens OX=9606 GN=PHKB PE=1 SV=3	3.659	3	2	2	2	1093	124.8	6.95	2.17	PHKB	protein metabolism;other metabolic processes	plasma membrane;other membranes;cytosol;other cell component	other molecular function	6158024
High	P18074	General transcription and DNA repair factor IIH helicase subunit XPD OS=Homo sapiens OX=9606 GN=ERCC2 PE=1 SV=1	3.64	1	1	1	1	760	86.9	7.15	0	ERCC2	cell cycle OR cell proliferation;cell organization and biogenesis;DNA metabolism;RNA metabolism OR transcription;other metabolic processes;stress response;developmental processes;signal transduction;other biological processes	cytosol;cytoskeleton;nucleus;other cell component	nucleic acid binding activity;other molecular function	3222395
High	P60842	Eukaryotic initiation factor 4A-I OS=Homo sapiens OX=9606 GN=EIF4A1 PE=1 SV=1	3.618	6	2	2	2	406	46.1	5.48	1.92	EIF4A1	protein metabolism;other metabolic processes	cytosol;translational apparatus;other cell component	nucleic acid binding activity;other molecular function	10322155
High	P20042	Eukaryotic translation initiation factor 2 subunit 2 OS=Homo sapiens OX=9606 GN=EIF2S2 PE=1 SV=2	3.608	3	1	1	1	333	38.4	5.8	2.02	EIF2S2	cell cycle OR cell proliferation;cell organization and biogenesis;protein metabolism;other metabolic processes;developmental processes	cytosol;other cell component	nucleic acid binding activity;other molecular function	3160444
High	O43148	mRNA cap guanine-N7 methyltransferase OS=Homo sapiens OX=9606 GN=RNMT PE=1 SV=1	3.607	4	2	2	2	476	54.8	6.61	0	RNMT	RNA metabolism OR transcription;other metabolic processes;other biological processes	nucleus;other cell component	nucleic acid binding activity;other molecular function	5700934
High	Q14254	Flotillin-2 OS=Homo sapiens OX=9606 GN=FLOT2 PE=1 SV=2	3.565	3	1	1	1	428	47	5.25	2.28	FLOT2	cell adhesion;transport;other biological processes	plasma membrane;other membranes;other cytoplasmic organelle;other cell component		3.56104e+06
High	P27824	Calnexin OS=Homo sapiens OX=9606 GN=CANX PE=1 SV=2	3.562	3	1	1	1	592	67.5	4.6	0	CANX	protein metabolism;other metabolic processes;stress response;transport;other biological processes	plasma membrane;other membranes;ER/Golgi;translational apparatus;nucleus;other cell component	signal transduction activity or receptor binding;other molecular function	4456081
High	P14866	Heterogeneous nuclear ribonucleoprotein L OS=Homo sapiens OX=9606 GN=HNRNPL PE=1 SV=2	3.561	2	1	1	1	589	64.1	8.22	2.03	HNRNPL	RNA metabolism OR transcription;other metabolic processes;stress response;other biological processes	cytosol;nucleus;other cell component	nucleic acid binding activity	15472627
High	Q6KCM7	Calcium-binding mitochondrial carrier protein SCaMC-2 OS=Homo sapiens OX=9606 GN=SLC25A25 PE=1 SV=1	3.55	4	2	2	2	469	52.6	8.35	0	SLC25A25	other metabolic processes;transport;developmental processes;other biological processes	other membranes;mitochondrion	transporter activity;other molecular function	6.0788e+07
High	Q13555	Calcium/calmodulin-dependent protein kinase type II subunit gamma OS=Homo sapiens OX=9606 GN=CAMK2G PE=1 SV=4	3.516	4	2	2	2	558	62.6	7.83	1.63	CAMK2G	cell-cell signaling;protein metabolism;other metabolic processes;transport;developmental processes;other biological processes	other membranes;cytosol;ER/Golgi;nucleus;other cell component	kinase activity;other molecular function	1.4106e+07
High	Q14694	Ubiquitin carboxyl-terminal hydrolase 10 OS=Homo sapiens OX=9606 GN=USP10 PE=1 SV=2	3.473	2	1	1	1	798	87.1	5.31	1.75	USP10	protein metabolism;DNA metabolism;other metabolic processes;stress response;signal transduction;other biological processes	cytosol;cytoskeleton;nucleus;other cytoplasmic organelle;other cell component	other molecular function	1.03434e+06
High	Q15436	Protein transport protein Sec23A OS=Homo sapiens OX=9606 GN=SEC23A PE=1 SV=2	3.448	3	2	2	1	765	86.1	7.08	2.14	SEC23A	cell organization and biogenesis;transport;other biological processes	other membranes;cytosol;ER/Golgi;other cell component	enzyme regulator activity;other molecular function	10026848
High	Q53EP0	Fibronectin type III domain-containing protein 3B OS=Homo sapiens OX=9606 GN=FNDC3B PE=1 SV=2	3.448	1	1	1	1	1204	132.8	5.95	1.78	FNDC3B		other membranes
High	O15031	Plexin-B2 OS=Homo sapiens OX=9606 GN=PLXNB2 PE=1 SV=3	3.437	2	2	2	2	1838	205	6.24	0	PLXNB2	cell adhesion;cell cycle OR cell proliferation;cell organization and biogenesis;developmental processes;signal transduction;other biological processes	plasma membrane;other membranes;other cell component	other molecular function	9.25858e+06
High	Q6Y1H2	Very-long-chain (3R)-3-hydroxyacyl-CoA dehydratase 2 OS=Homo sapiens OX=9606 GN=HACD2 PE=1 SV=1	3.425	5	1	1	1	254	28.4	9.55	2.2	HACD2	other metabolic processes	other membranes;ER/Golgi	other molecular function
High	Q9UJZ1	Stomatin-like protein 2, mitochondrial OS=Homo sapiens OX=9606 GN=STOML2 PE=1 SV=1	3.401	4	1	1	1	356	38.5	7.39	2.29	STOML2	cell organization and biogenesis;protein metabolism;other metabolic processes;stress response;signal transduction;other biological processes	plasma membrane;other membranes;cytoskeleton;mitochondrion	signal transduction activity or receptor binding;other molecular function	7.0096e+06
High	P15151	Poliovirus receptor OS=Homo sapiens OX=9606 GN=PVR PE=1 SV=2	3.395	2	1	1	1	417	45.3	6.52	2.75	PVR	cell adhesion;other biological processes	non-structural extracellular;plasma membrane;other membranes;other cell component	other molecular function	9035342
High	Q9GZM7	Tubulointerstitial nephritis antigen-like OS=Homo sapiens OX=9606 GN=TINAGL1 PE=1 SV=1	3.32	2	1	1	1	467	52.4	6.99	1.67	TINAGL1	transport	non-structural extracellular;other cell component	extracellular structural activity;other molecular function	2398917
High	Q96BD0	Solute carrier organic anion transporter family member 4A1 OS=Homo sapiens OX=9606 GN=SLCO4A1 PE=1 SV=2	3.315	1	1	1	1	722	77.1	7.83	2.32	SLCO4A1	transport	plasma membrane;other membranes	transporter activity	9375189
High	Q8IV08	5'-3' exonuclease PLD3 OS=Homo sapiens OX=9606 GN=PLD3 PE=1 SV=1	3.312	2	1	1	1	490	54.7	6.47	2.14	PLD3	DNA metabolism;stress response;other biological processes	other membranes;ER/Golgi;other cytoplasmic organelle	other molecular function	8457373
High	P21589	5'-nucleotidase OS=Homo sapiens OX=9606 GN=NT5E PE=1 SV=1	3.31	2	1	1	1	574	63.3	7.03	1.68	NT5E	cell adhesion;DNA metabolism;other metabolic processes;other biological processes	plasma membrane;other membranes;cytosol;nucleus	other molecular function	3897020
High	Q643R3	Lysophospholipid acyltransferase LPCAT4 OS=Homo sapiens OX=9606 GN=LPCAT4 PE=1 SV=1	3.303	5	2	2	2	524	57.2	8.97	2.05	LPCAT4	other metabolic processes	other membranes;ER/Golgi	other molecular function	56404449
High	P53597	Succinate--CoA ligase [ADP/GDP-forming] subunit alpha, mitochondrial OS=Homo sapiens OX=9606 GN=SUCLG1 PE=1 SV=4	3.282	4	1	1	1	346	36.2	8.79	2.64	SUCLG1	other metabolic processes	mitochondrion;other cell component	other molecular function	10144613
High	Q5T160	Probable arginine--tRNA ligase, mitochondrial OS=Homo sapiens OX=9606 GN=RARS2 PE=1 SV=1	3.274	2	1	1	1	578	65.5	8.21	2.25	RARS2	protein metabolism;RNA metabolism OR transcription;other metabolic processes	mitochondrion	other molecular function	3.42265e+06
High	Q03169	Tumor necrosis factor alpha-induced protein 2 OS=Homo sapiens OX=9606 GN=TNFAIP2 PE=1 SV=2	3.266	2	1	1	1	654	72.6	6.46	0	TNFAIP2	transport;developmental processes;other biological processes	non-structural extracellular;other cell component	other molecular function	3.96173e+06
High	Q16531	DNA damage-binding protein 1 OS=Homo sapiens OX=9606 GN=DDB1 PE=1 SV=1	3.259	2	2	2	2	1140	126.9	5.26	1.94	DDB1	cell-cell signaling;protein metabolism;DNA metabolism;other metabolic processes;stress response;signal transduction;other biological processes	nucleus;other cell component	nucleic acid binding activity;other molecular function	8891491
High	Q2VPB7	AP-5 complex subunit beta-1 OS=Homo sapiens OX=9606 GN=AP5B1 PE=1 SV=4	3.257	1	1	1	1	878	93.9	5.92	0	AP5B1	transport	other membranes;other cytoplasmic organelle		1.40354e+06
High	Q6P1M0	Long-chain fatty acid transport protein 4 OS=Homo sapiens OX=9606 GN=SLC27A4 PE=1 SV=1	3.224	3	2	2	2	643	72	8.47	1.61	SLC27A4	other metabolic processes;transport;other biological processes	plasma membrane;other membranes;ER/Golgi;other cell component	transporter activity;other molecular function	16149521
High	Q96I25	Splicing factor 45 OS=Homo sapiens OX=9606 GN=RBM17 PE=1 SV=1	3.213	8	2	2	2	401	44.9	5.97	0	RBM17	RNA metabolism OR transcription;other metabolic processes	nucleus	nucleic acid binding activity	1.10755e+07
High	P20020	Plasma membrane calcium-transporting ATPase 1 OS=Homo sapiens OX=9606 GN=ATP2B1 PE=1 SV=4	3.203	1	1	1	1	1220	134.6	5.91	2.04	ATP2B1	stress response;transport;developmental processes;other biological processes	plasma membrane;other membranes;ER/Golgi;nucleus;other cell component	transporter activity;other molecular function	3.94487e+06
High	Q96QC0	Serine/threonine-protein phosphatase 1 regulatory subunit 10 OS=Homo sapiens OX=9606 GN=PPP1R10 PE=1 SV=1	3.178	3	2	2	2	940	99	9.17	0	PPP1R10	transport;other biological processes	nucleus;other cell component	enzyme regulator activity;nucleic acid binding activity;other molecular function	4.93691e+06
High	Q8NDA8	Maestro heat-like repeat-containing protein family member 1 OS=Homo sapiens OX=9606 GN=MROH1 PE=2 SV=3	3.171	1	1	1	1	1641	181.1	6.89	1.73	MROH1		other cell component		1.6738e+06
High	Q9HD20	Endoplasmic reticulum transmembrane helix translocase OS=Homo sapiens OX=9606 GN=ATP13A1 PE=1 SV=2	3.157	1	1	1	1	1204	132.9	8.13	2.11	ATP13A1	transport;other biological processes	other membranes;ER/Golgi	transporter activity;other molecular function	2.43713e+06
High	Q9H0F6	Sharpin OS=Homo sapiens OX=9606 GN=SHARPIN PE=1 SV=1	3.157	3	1	1	1	387	39.9	5.8	1.95	SHARPIN	cell organization and biogenesis;protein metabolism;other metabolic processes;stress response;developmental processes;other biological processes	cytosol;other cell component	other molecular function	4.1522e+06
High	Q9Y2X0	Mediator of RNA polymerase II transcription subunit 16 OS=Homo sapiens OX=9606 GN=MED16 PE=1 SV=2	3.102	1	1	1	1	877	96.7	7.37	1.91	MED16	cell organization and biogenesis;RNA metabolism OR transcription;other metabolic processes;other biological processes	nucleus	other molecular function	7.57706e+06
High	Q9NU22	Midasin OS=Homo sapiens OX=9606 GN=MDN1 PE=1 SV=2	3.097	1	2	2	2	5596	632.4	5.68	0	MDN1	cell organization and biogenesis;transport	cytosol;cytoskeleton;nucleus;other cell component	other molecular function	9.70613e+06
High	P10586	Receptor-type tyrosine-protein phosphatase F OS=Homo sapiens OX=9606 GN=PTPRF PE=1 SV=2	3.064	1	2	2	2	1907	212.7	6.3	0	PTPRF	cell adhesion;cell organization and biogenesis;protein metabolism;other metabolic processes;stress response;developmental processes;signal transduction;other biological processes	plasma membrane;other membranes;other cell component	other molecular function	5.92758e+06
High	Q6NXE6	Armadillo repeat-containing protein 6 OS=Homo sapiens OX=9606 GN=ARMC6 PE=1 SV=2	3.025	2	1	1	1	501	54.1	6.24	0	ARMC6	other biological processes	cytosol		4.0465e+06
High	O43933	Peroxisomal ATPase PEX1 OS=Homo sapiens OX=9606 GN=PEX1 PE=1 SV=1	3.022	1	1	1	1	1283	142.8	6.33	2.04	PEX1	cell organization and biogenesis;other metabolic processes;transport;other biological processes	other membranes;cytosol;other cytoplasmic organelle;other cell component	transporter activity;other molecular function	3.30475e+06
High	Q9Y4P3	Transducin beta-like protein 2 OS=Homo sapiens OX=9606 GN=TBL2 PE=1 SV=1	3.015	3	1	1	1	447	49.8	9.44	0	TBL2	stress response;signal transduction	other membranes;ER/Golgi	other molecular function	10820088
High	O15131	Importin subunit alpha-6 OS=Homo sapiens OX=9606 GN=KPNA5 PE=1 SV=3	3.009	3	1	1	1	539	60.6	5.12	1.74	KPNA5	transport	cytosol;nucleus;other cell component	other molecular function	1526797
High	P78357	Contactin-associated protein 1 OS=Homo sapiens OX=9606 GN=CNTNAP1 PE=1 SV=1	2.996	1	1	1	1	1384	156.2	7.05	2.22	CNTNAP1	cell adhesion;cell organization and biogenesis;developmental processes;signal transduction;other biological processes	plasma membrane;other membranes;other cell component	other molecular function	3.82325e+06
High	Q5UIP0	Telomere-associated protein RIF1 OS=Homo sapiens OX=9606 GN=RIF1 PE=1 SV=2	2.983	0	1	1	1	2472	274.3	5.52	2.06	RIF1	cell cycle OR cell proliferation;cell organization and biogenesis;DNA metabolism;other metabolic processes;stress response;other biological processes	plasma membrane;other membranes;cytoskeleton;nucleus;other cell component		3880567
High	Q9C0E2	Exportin-4 OS=Homo sapiens OX=9606 GN=XPO4 PE=1 SV=2	2.98	1	1	1	1	1151	130.1	5.05	2.03	XPO4	transport;other biological processes	cytosol;nucleus;other cell component	other molecular function	10604764
High	Q8NB90	Ribosome biogenesis protein SPATA5 OS=Homo sapiens OX=9606 GN=SPATA5 PE=1 SV=3	2.971	1	1	1	1	893	97.8	5.66	1.7	AFG2A	developmental processes;other biological processes	cytoskeleton;mitochondrion;other cell component	other molecular function	5.88939e+06
High	Q8NBX0	Saccharopine dehydrogenase-like oxidoreductase OS=Homo sapiens OX=9606 GN=SCCPDH PE=1 SV=1	2.96	3	1	1	1	429	47.1	9.14	2.3	SCCPDH	other metabolic processes	non-structural extracellular;other cell component	other molecular function	6050940
High	Q96HU8	GTP-binding protein Di-Ras2 OS=Homo sapiens OX=9606 GN=DIRAS2 PE=1 SV=1	2.95	6	1	1	1	199	22.5	8.76	2.19	DIRAS2	signal transduction	plasma membrane;other membranes	other molecular function	26475066
High	Q14146	Unhealthy ribosome biogenesis protein 2 homolog OS=Homo sapiens OX=9606 GN=URB2 PE=1 SV=2	2.938	1	1	1	1	1524	170.4	7.31	2.05	URB2	other biological processes	nucleus;other cell component		3474321
High	Q9UHI6	Probable ATP-dependent RNA helicase DDX20 OS=Homo sapiens OX=9606 GN=DDX20 PE=1 SV=2	2.916	2	1	1	1	824	92.2	6.95	0	DDX20	cell organization and biogenesis;RNA metabolism OR transcription;other metabolic processes;other biological processes	cytosol;cytoskeleton;nucleus;other cell component	nucleic acid binding activity;other molecular function	4.49743e+06
High	P30511	HLA class I histocompatibility antigen, alpha chain F OS=Homo sapiens OX=9606 GN=HLA-F PE=1 SV=3	2.897	3	1	1	1	346	39	5.57	1.89	HLA-F	other biological processes	non-structural extracellular;plasma membrane;other membranes;ER/Golgi;other cytoplasmic organelle;other cell component	signal transduction activity or receptor binding;other molecular function	3.90307e+06
High	Q9UHD2	Serine/threonine-protein kinase TBK1 OS=Homo sapiens OX=9606 GN=TBK1 PE=1 SV=1	2.895	2	1	1	1	729	83.6	6.79	0	TBK1	cell cycle OR cell proliferation;protein metabolism;other metabolic processes;stress response;signal transduction;other biological processes	cytosol;nucleus;other cell component	nucleic acid binding activity;kinase activity;other molecular function	3.616e+06
High	Q9ULM6	CCR4-NOT transcription complex subunit 6 OS=Homo sapiens OX=9606 GN=CNOT6 PE=1 SV=2	2.892	2	1	1	1	557	63.3	7.27	0	CNOT6	RNA metabolism OR transcription;other metabolic processes;other biological processes	cytosol;nucleus;other cell component	nucleic acid binding activity;other molecular function	793500
High	P30825	High affinity cationic amino acid transporter 1 OS=Homo sapiens OX=9606 GN=SLC7A1 PE=1 SV=1	2.882	1	1	1	1	629	67.6	5.43	1.91	SLC7A1	transport;other biological processes	plasma membrane;other membranes;other cell component	transporter activity;other molecular function	30234010
High	P33947	ER lumen protein-retaining receptor 2 OS=Homo sapiens OX=9606 GN=KDELR2 PE=1 SV=1	2.873	5	1	1	1	212	24.4	8.72	0	KDELR2	transport;other biological processes	other membranes;ER/Golgi	other molecular function	7108267
High	Q7L8L6	FAST kinase domain-containing protein 5, mitochondrial OS=Homo sapiens OX=9606 GN=FASTKD5 PE=1 SV=1	2.872	1	1	1	1	764	86.5	8.13	2.31	FASTKD5	RNA metabolism OR transcription;other metabolic processes;other biological processes	mitochondrion;other cell component	nucleic acid binding activity	18093942
High	Q9NUQ8	ATP-binding cassette sub-family F member 3 OS=Homo sapiens OX=9606 GN=ABCF3 PE=1 SV=2	2.871	1	1	1	1	709	79.7	6.34	1.8	ABCF3	stress response		other molecular function	1.38811e+06
High	Q969Z0	FAST kinase domain-containing protein 4 OS=Homo sapiens OX=9606 GN=TBRG4 PE=1 SV=1	2.854	3	1	1	1	631	70.7	7.42	0	TBRG4	RNA metabolism OR transcription;other metabolic processes;other biological processes	mitochondrion;other cell component		1567370
High	Q969E2	Secretory carrier-associated membrane protein 4 OS=Homo sapiens OX=9606 GN=SCAMP4 PE=1 SV=1	2.846	5	1	1	1	229	25.7	8.82	2.11	SCAMP4	transport	other membranes;ER/Golgi;other cytoplasmic organelle		11524001
High	O43865	S-adenosylhomocysteine hydrolase-like protein 1 OS=Homo sapiens OX=9606 GN=AHCYL1 PE=1 SV=2	2.828	2	1	1	1	530	58.9	6.89	1.77	AHCYL1	cell organization and biogenesis;RNA metabolism OR transcription;other metabolic processes;transport;signal transduction;other biological processes	plasma membrane;other membranes;cytosol;ER/Golgi;other cell component	nucleic acid binding activity;other molecular function	1.96154e+06
High	Q9C0D9	Ethanolaminephosphotransferase 1 OS=Homo sapiens OX=9606 GN=SELENOI PE=1 SV=3	2.824	4	1	1	1	397	45.2	6.6	2.07	SELENOI	other metabolic processes	other membranes;ER/Golgi	other molecular function	4.5119e+06
High	Q9Y446	Plakophilin-3 OS=Homo sapiens OX=9606 GN=PKP3 PE=1 SV=1	2.812	1	1	1	1	797	87	9.32	2.02	PKP3	cell adhesion;cell organization and biogenesis;other biological processes	plasma membrane;other membranes;nucleus;other cell component	other molecular function	8210670
High	Q9Y4B6	DDB1- and CUL4-associated factor 1 OS=Homo sapiens OX=9606 GN=DCAF1 PE=1 SV=3	2.797	1	1	1	1	1507	168.9	5.06	1.92	DCAF1	cell organization and biogenesis;protein metabolism;DNA metabolism;other metabolic processes;developmental processes;other biological processes	nucleus;other cell component	kinase activity;other molecular function
High	O75448	Mediator of RNA polymerase II transcription subunit 24 OS=Homo sapiens OX=9606 GN=MED24 PE=1 SV=1	2.796	1	1	1	1	989	110.2	6.95	1.63	MED24	cell organization and biogenesis;protein metabolism;RNA metabolism OR transcription;other metabolic processes;other biological processes	nucleus;other cell component	other molecular function	1.35048e+06
High	Q9HB90	Ras-related GTP-binding protein C OS=Homo sapiens OX=9606 GN=RRAGC PE=1 SV=1	2.787	2	1	1	1	399	44.2	5.1	0	RRAGC	RNA metabolism OR transcription;other metabolic processes;stress response;signal transduction;other biological processes	cytosol;nucleus;other cytoplasmic organelle;other cell component	other molecular function	1.80939e+06
High	Q9Y6K0	Choline/ethanolaminephosphotransferase 1 OS=Homo sapiens OX=9606 GN=CEPT1 PE=1 SV=1	2.77	2	1	1	1	416	46.5	8.21	1.67	CEPT1	other metabolic processes	other membranes;ER/Golgi;nucleus	other molecular function	6.16603e+06
High	Q15067	Peroxisomal acyl-coenzyme A oxidase 1 OS=Homo sapiens OX=9606 GN=ACOX1 PE=1 SV=3	2.767	1	1	1	1	660	74.4	8.16	2	ACOX1	cell organization and biogenesis;other metabolic processes;other biological processes	other membranes;cytosol;other cytoplasmic organelle	other molecular function	3613225
High	Q96JJ3	Engulfment and cell motility protein 2 OS=Homo sapiens OX=9606 GN=ELMO2 PE=1 SV=2	2.716	1	1	1	1	720	82.6	5.9	2.22	ELMO2	cell organization and biogenesis;transport;other biological processes	other membranes;cytosol	signal transduction activity or receptor binding;other molecular function	4684795
High	Q7Z2K6	Endoplasmic reticulum metallopeptidase 1 OS=Homo sapiens OX=9606 GN=ERMP1 PE=1 SV=2	2.707	1	1	1	1	904	100.2	7.52	2.2	ERMP1	protein metabolism;stress response;signal transduction	other membranes;ER/Golgi	other molecular function	3.78524e+06
High	P49746	Thrombospondin-3 OS=Homo sapiens OX=9606 GN=THBS3 PE=1 SV=1	2.693	2	2	2	1	956	104.1	4.65	1.68	THBS3	cell adhesion;developmental processes	non-structural extracellular;other cell component	other molecular function	11319866
High	Q14728	Major facilitator superfamily domain-containing protein 10 OS=Homo sapiens OX=9606 GN=MFSD10 PE=1 SV=1	2.688	2	1	1	1	455	48.3	9.6	1.98	MFSD10	transport;other biological processes	plasma membrane;other membranes;nucleus	transporter activity	2.00101e+06
High	Q6PJG6	BRCA1-associated ATM activator 1 OS=Homo sapiens OX=9606 GN=BRAT1 PE=1 SV=2	2.678	2	1	1	1	821	88.1	5.27	1.64	BRAT1	cell cycle OR cell proliferation;other metabolic processes;stress response;other biological processes	nucleus;other cell component		1.86321e+06
High	Q58A45	PAN2-PAN3 deadenylation complex subunit PAN3 OS=Homo sapiens OX=9606 GN=PAN3 PE=1 SV=3	2.676	1	1	1	1	887	95.6	8.57	0	PAN3	protein metabolism;RNA metabolism OR transcription;other metabolic processes;other biological processes	cytosol;other cell component	nucleic acid binding activity;kinase activity;other molecular function	1.20312e+06
High	Q6NUM9	All-trans-retinol 13,14-reductase OS=Homo sapiens OX=9606 GN=RETSAT PE=1 SV=2	2.671	3	1	1	1	610	66.8	8.28	0	RETSAT	other metabolic processes	other membranes;ER/Golgi;nucleus	other molecular function	1.6032e+06
High	Q96NT5	Proton-coupled folate transporter OS=Homo sapiens OX=9606 GN=SLC46A1 PE=1 SV=1	2.646	3	1	1	1	459	49.7	8.81	1.95	SLC46A1	other metabolic processes;transport;other biological processes	plasma membrane;other membranes;other cytoplasmic organelle;other cell component	transporter activity;other molecular function	2.37458e+06
High	P61313	60S ribosomal protein L15 OS=Homo sapiens OX=9606 GN=RPL15 PE=1 SV=2	2.646	4	1	1	1	204	24.1	11.62	2.13	RPL15	protein metabolism;other metabolic processes;other biological processes	cytosol;cytoskeleton;translational apparatus;nucleus;other cell component	other molecular function	6.5864e+06
High	P56134	ATP synthase subunit f, mitochondrial OS=Homo sapiens OX=9606 GN=ATP5MF PE=1 SV=3	2.645	14	1	1	1	94	10.9	9.67	0	ATP5MF	other metabolic processes;transport	other membranes;mitochondrion;nucleus		1.54083e+06
High	O75718	Cartilage-associated protein OS=Homo sapiens OX=9606 GN=CRTAP PE=1 SV=1	2.644	3	1	1	1	401	46.5	5.73	2.22	CRTAP	cell organization and biogenesis;protein metabolism;other metabolic processes;other biological processes	non-structural extracellular;ER/Golgi;other cell component		6372793
High	Q96PV6	Leukocyte receptor cluster member 8 OS=Homo sapiens OX=9606 GN=LENG8 PE=1 SV=3	2.633	1	1	1	1	800	88.1	9.11	1.9	LENG8		nucleus;other cell component		7.39196e+06
High	Q9P260	RAB11-binding protein RELCH OS=Homo sapiens OX=9606 GN=RELCH PE=1 SV=2	2.62	1	1	1	1	1216	134.5	5.45	0	RELCH	transport	ER/Golgi;other cytoplasmic organelle		4.19616e+06
High	Q9NZN8	CCR4-NOT transcription complex subunit 2 OS=Homo sapiens OX=9606 GN=CNOT2 PE=1 SV=1	2.617	3	1	1	1	540	59.7	7.66	0	CNOT2	RNA metabolism OR transcription;other metabolic processes;developmental processes;other biological processes	plasma membrane;other membranes;cytosol;nucleus;other cell component	other molecular function
High	O15287	Fanconi anemia group G protein OS=Homo sapiens OX=9606 GN=FANCG PE=1 SV=1	2.586	2	1	1	1	622	68.5	5.47	0	FANCG	cell organization and biogenesis;protein metabolism;DNA metabolism;other metabolic processes;stress response;developmental processes;other biological processes	plasma membrane;other membranes;cytosol;mitochondrion;nucleus;other cell component	nucleic acid binding activity	3.68656e+06
High	O95394	Phosphoacetylglucosamine mutase OS=Homo sapiens OX=9606 GN=PGM3 PE=1 SV=1	2.582	2	1	1	1	542	59.8	6.25	0	PGM3	protein metabolism;other metabolic processes;other biological processes	cytosol	other molecular function	2.5682e+06
High	Q9NVH2	Integrator complex subunit 7 OS=Homo sapiens OX=9606 GN=INTS7 PE=1 SV=1	2.578	1	1	1	1	962	106.8	8.02	0	INTS7	RNA metabolism OR transcription;other metabolic processes;stress response;signal transduction;other biological processes	nucleus;other cell component		3.58634e+06
High	O95396	Adenylyltransferase and sulfurtransferase MOCS3 OS=Homo sapiens OX=9606 GN=MOCS3 PE=1 SV=1	2.574	3	1	1	1	460	49.6	6.21	0	MOCS3	protein metabolism;RNA metabolism OR transcription;other metabolic processes	cytosol;other cell component	other molecular function	4.38991e+06
High	Q5JPE7	Nodal modulator 2 OS=Homo sapiens OX=9606 GN=NOMO2 PE=1 SV=1	2.498	2	2	2	2	1267	139.4	5.76	0	NOMO2	cell organization and biogenesis	other membranes;cytosol;ER/Golgi;other cell component	translation activity;other molecular function	5137562
High	O60825	6-phosphofructo-2-kinase/fructose-2,6-bisphosphatase 2 OS=Homo sapiens OX=9606 GN=PFKFB2 PE=1 SV=2	2.491	2	1	1	1	505	58.4	8.38	0	PFKFB2	other metabolic processes;other biological processes	cytosol;nucleus	kinase activity;other molecular function
High	Q9Y289	Sodium-dependent multivitamin transporter OS=Homo sapiens OX=9606 GN=SLC5A6 PE=1 SV=2	2.488	2	1	1	1	635	68.6	8.27	1.69	SLC5A6	transport	plasma membrane;other membranes	transporter activity
High	P19367	Hexokinase-1 OS=Homo sapiens OX=9606 GN=HK1 PE=1 SV=3	2.485	1	1	1	1	917	102.4	6.8	1.95	HK1	other metabolic processes;stress response;other biological processes	other membranes;cytosol;mitochondrion	kinase activity;other molecular function	5.0968e+06
High	Q96G23	Ceramide synthase 2 OS=Homo sapiens OX=9606 GN=CERS2 PE=1 SV=1	2.483	4	1	1	1	380	44.8	8.98	0	CERS2	other metabolic processes;other biological processes	other membranes;ER/Golgi	nucleic acid binding activity;other molecular function	5.34974e+06
High	Q9Y570	Protein phosphatase methylesterase 1 OS=Homo sapiens OX=9606 GN=PPME1 PE=1 SV=3	2.475	2	1	1	1	386	42.3	5.97	1.62	PPME1	cell cycle OR cell proliferation;protein metabolism;other metabolic processes	nucleus	enzyme regulator activity;nucleic acid binding activity;other molecular function
High	Q9Y653	Adhesion G-protein coupled receptor G1 OS=Homo sapiens OX=9606 GN=ADGRG1 PE=1 SV=2	2.471	1	1	1	1	693	77.7	8.48	0	ADGRG1	cell adhesion;cell-cell signaling;cell cycle OR cell proliferation;other metabolic processes;developmental processes;signal transduction;other biological processes	plasma membrane;other membranes;other cell component	other molecular function	2.0627e+06
High	P13473	Lysosome-associated membrane glycoprotein 2 OS=Homo sapiens OX=9606 GN=LAMP2 PE=1 SV=2	2.463	2	1	1	1	410	44.9	5.63	1.74	LAMP2	cell organization and biogenesis;protein metabolism;other metabolic processes;stress response;transport;other biological processes	non-structural extracellular;plasma membrane;other membranes;ER/Golgi;other cytoplasmic organelle;other cell component	other molecular function	1.98027e+06
High	Q15417	Calponin-3 OS=Homo sapiens OX=9606 GN=CNN3 PE=1 SV=1	2.45	3	1	1	1	329	36.4	6.05	1.65	CNN3	cell organization and biogenesis;other biological processes	cytosol;cytoskeleton	cytoskeletal activity;other molecular function	8071277
High	O75027	Iron-sulfur clusters transporter ABCB7, mitochondrial OS=Homo sapiens OX=9606 GN=ABCB7 PE=1 SV=2	2.435	1	1	1	1	752	82.6	9.33	1.98	ABCB7	cell organization and biogenesis;other metabolic processes;transport;other biological processes	other membranes;mitochondrion	transporter activity;other molecular function	4.87983e+06
High	Q14409	Glycerol kinase 3 OS=Homo sapiens OX=9606 GN=GK3P PE=2 SV=2	2.433	2	1	1	1	553	60.6	6.39	2.28	GK3	other metabolic processes	other membranes;mitochondrion	kinase activity;other molecular function	29406192
High	P46782	40S ribosomal protein S5 OS=Homo sapiens OX=9606 GN=RPS5 PE=1 SV=4	2.431	5	2	2	2	204	22.9	9.72	4.88	RPS5	cell organization and biogenesis;protein metabolism;other metabolic processes;other biological processes	cytosol;translational apparatus;nucleus;other cell component	nucleic acid binding activity;other molecular function	1.08516e+07
High	Q14134	Tripartite motif-containing protein 29 OS=Homo sapiens OX=9606 GN=TRIM29 PE=1 SV=2	2.418	2	1	1	1	588	65.8	7.15	1.76	TRIM29	stress response;other biological processes	other cytoplasmic organelle	other molecular function	4.16798e+06
High	Q8WYP5	Protein ELYS OS=Homo sapiens OX=9606 GN=AHCTF1 PE=1 SV=3	2.415	0	1	1	1	2266	252.3	6.6	1.91	AHCTF1	cell cycle OR cell proliferation;cell organization and biogenesis;transport;other biological processes	other membranes;cytosol;nucleus;other cell component	nucleic acid binding activity	2.40522e+06
High	Q96PK6	RNA-binding protein 14 OS=Homo sapiens OX=9606 GN=RBM14 PE=1 SV=2	2.396	2	1	1	1	669	69.4	9.67	1.74	RBM14	cell organization and biogenesis;RNA metabolism OR transcription;other metabolic processes;stress response;signal transduction;other biological processes	nucleus;other cell component	other molecular function	10349630
High	Q9ULH0	Kinase D-interacting substrate of 220 kDa OS=Homo sapiens OX=9606 GN=KIDINS220 PE=1 SV=3	2.396	1	1	1	1	1771	196.4	6.62	2.05	KIDINS220	cell organization and biogenesis;developmental processes;signal transduction;other biological processes	cytosol;other cytoplasmic organelle;other cell component	enzyme regulator activity;other molecular function	2730987
High	Q15366	Poly(rC)-binding protein 2 OS=Homo sapiens OX=9606 GN=PCBP2 PE=1 SV=1	2.396	4	1	1	1	365	38.6	6.79	0	PCBP2	protein metabolism;RNA metabolism OR transcription;other metabolic processes;stress response;other biological processes	cytosol;nucleus;other cell component	nucleic acid binding activity;other molecular function	4.36861e+06
High	Q96ER3	Protein SAAL1 OS=Homo sapiens OX=9606 GN=SAAL1 PE=1 SV=2	2.378	2	1	1	1	474	53.5	4.5	0	SAAL1	other biological processes	nucleus		4.17363e+06
High	P05556	Integrin beta-1 OS=Homo sapiens OX=9606 GN=ITGB1 PE=1 SV=2	2.337	1	1	1	1	798	88.4	5.39	0	ITGB1	cell adhesion;cell cycle OR cell proliferation;cell organization and biogenesis;stress response;transport;developmental processes;signal transduction;other biological processes	plasma membrane;other membranes;other cytoplasmic organelle;other cell component	signal transduction activity or receptor binding;cytoskeletal activity;other molecular function	8.14214e+06
High	O94927	HAUS augmin-like complex subunit 5 OS=Homo sapiens OX=9606 GN=HAUS5 PE=1 SV=2	2.335	2	1	1	1	633	71.6	8.51	1.92	HAUS5	cell cycle OR cell proliferation;cell organization and biogenesis;other biological processes	cytosol;cytoskeleton		2.0976e+06
High	P11498	Pyruvate carboxylase, mitochondrial OS=Homo sapiens OX=9606 GN=PC PE=1 SV=2	2.326	1	1	1	1	1178	129.6	6.84	1.8	PC	other metabolic processes;other biological processes	cytosol;mitochondrion;other cell component	other molecular function	7515899
High	Q8WUX1	Sodium-coupled neutral amino acid transporter 5 OS=Homo sapiens OX=9606 GN=SLC38A5 PE=1 SV=1	2.315	2	1	1	1	472	51.4	8.21	0	SLC38A5	transport	plasma membrane;other membranes	transporter activity	5.19051e+06
High	Q92905	COP9 signalosome complex subunit 5 OS=Homo sapiens OX=9606 GN=COPS5 PE=1 SV=4	2.314	4	1	1	1	334	37.6	6.54	0	COPS5	protein metabolism;RNA metabolism OR transcription;other metabolic processes;transport;other biological processes	cytosol;ER/Golgi;nucleus;other cell component	nucleic acid binding activity;other molecular function	7.54053e+06
High	P04004	Vitronectin OS=Homo sapiens OX=9606 GN=VTN PE=1 SV=1	2.293	3	1	1	1	478	54.3	5.8	0	VTN	cell adhesion;cell organization and biogenesis;transport;developmental processes;other biological processes	non-structural extracellular;extracellular matrix;plasma membrane;other membranes;ER/Golgi;other cell component	signal transduction activity or receptor binding;extracellular structural activity;other molecular function	6522789
High	Q86XN8	RNA-binding protein MEX3D OS=Homo sapiens OX=9606 GN=MEX3D PE=1 SV=3	2.285	1	1	1	1	651	64.8	5.35	1.73	MEX3D	other biological processes	nucleus;other cell component	nucleic acid binding activity;other molecular function	5119185
High	P11717	Cation-independent mannose-6-phosphate receptor OS=Homo sapiens OX=9606 GN=IGF2R PE=1 SV=3	2.279	0	1	1	1	2491	274.2	5.94	2.01	IGF2R	transport;developmental processes;signal transduction;other biological processes	plasma membrane;other membranes;ER/Golgi;nucleus;other cytoplasmic organelle;other cell component	kinase activity;other molecular function	7.63318e+06
High	Q9UKF6	Cleavage and polyadenylation specificity factor subunit 3 OS=Homo sapiens OX=9606 GN=CPSF3 PE=1 SV=1	2.27	1	1	1	1	684	77.4	5.6	0	CPSF3	RNA metabolism OR transcription;other metabolic processes;other biological processes	nucleus;other cell component	nucleic acid binding activity;other molecular function	3.06308e+06
High	P42858	Huntingtin OS=Homo sapiens OX=9606 GN=HTT PE=1 SV=2	2.264	0	1	1	1	3142	347.4	6.2	0	HTT	cell cycle OR cell proliferation;cell organization and biogenesis;transport;other biological processes	other membranes;cytosol;cytoskeleton;ER/Golgi;nucleus;other cytoplasmic organelle;other cell component	cytoskeletal activity;other molecular function	1.22615e+06
High	Q99460	26S proteasome non-ATPase regulatory subunit 1 OS=Homo sapiens OX=9606 GN=PSMD1 PE=1 SV=2	2.257	1	1	1	1	953	105.8	5.39	0	PSMD1	protein metabolism;other metabolic processes;other biological processes	non-structural extracellular;cytosol;nucleus;other cytoplasmic organelle;other cell component	enzyme regulator activity;other molecular function	2.00602e+06
High	Q9NR50	Translation initiation factor eIF-2B subunit gamma OS=Homo sapiens OX=9606 GN=EIF2B3 PE=1 SV=1	2.231	3	1	1	1	452	50.2	6.47	1.63	EIF2B3	protein metabolism;other metabolic processes;stress response;developmental processes;signal transduction;other biological processes	cytosol;translational apparatus;other cell component	nucleic acid binding activity;other molecular function	3.44967e+06
High	Q9BZL6	Serine/threonine-protein kinase D2 OS=Homo sapiens OX=9606 GN=PRKD2 PE=1 SV=3	2.192	1	1	1	1	878	96.7	6.84	0	PRKD2	cell adhesion;protein metabolism;other metabolic processes;developmental processes;signal transduction;other biological processes	plasma membrane;other membranes;cytosol;ER/Golgi;nucleus;other cell component	kinase activity;other molecular function	5331133
High	P04798	Cytochrome P450 1A1 OS=Homo sapiens OX=9606 GN=CYP1A1 PE=1 SV=1	2.178	2	1	1	1	512	58.1	8.35	1.77	CYP1A1	cell cycle OR cell proliferation;DNA metabolism;other metabolic processes;stress response;developmental processes;other biological processes	other membranes;mitochondrion;ER/Golgi	other molecular function	1.43879e+06
High	P14543	Nidogen-1 OS=Homo sapiens OX=9606 GN=NID1 PE=1 SV=3	2.143	1	1	1	1	1247	136.3	5.29	0	NID1	cell adhesion;cell-cell signaling;cell organization and biogenesis;developmental processes;signal transduction;other biological processes	non-structural extracellular;extracellular matrix;other cell component	extracellular structural activity;other molecular function	8.23309e+06
High	Q86XI2	Condensin-2 complex subunit G2 OS=Homo sapiens OX=9606 GN=NCAPG2 PE=1 SV=1	2.129	1	1	1	1	1143	130.9	6.87	0	NCAPG2	cell cycle OR cell proliferation;cell organization and biogenesis;developmental processes;other biological processes	nucleus;other cell component	other molecular function
High	Q86U38	Nucleolar protein 9 OS=Homo sapiens OX=9606 GN=NOP9 PE=1 SV=1	2.102	2	1	1	1	636	69.4	7.28	0	NOP9	RNA metabolism OR transcription;other metabolic processes;transport	nucleus;other cell component		4.49575e+06
High	P07204	Thrombomodulin OS=Homo sapiens OX=9606 GN=THBD PE=1 SV=2	2.061	1	1	1	1	575	60.3	4.92	2.04	THBD	protein metabolism;other metabolic processes;stress response;other biological processes	non-structural extracellular;plasma membrane;other membranes;other cytoplasmic organelle;other cell component	other molecular function	39836240
High	Q9NRF8	CTP synthase 2 OS=Homo sapiens OX=9606 GN=CTPS2 PE=1 SV=1	2.058	1	1	1	1	586	65.6	6.9	1.97	CTPS2	other metabolic processes	cytosol;other cell component	other molecular function	4.53189e+06
High	Q13490	Baculoviral IAP repeat-containing protein 2 OS=Homo sapiens OX=9606 GN=BIRC2 PE=1 SV=2	2.046	1	1	1	1	618	69.9	6.7	0	BIRC2	protein metabolism;RNA metabolism OR transcription;other metabolic processes;stress response;signal transduction;other biological processes	plasma membrane;other membranes;cytosol;nucleus;other cell component	enzyme regulator activity;other molecular function	4445385
High	Q15629	Translocating chain-associated membrane protein 1 OS=Homo sapiens OX=9606 GN=TRAM1 PE=1 SV=3	2.043	2	1	1	1	374	43	9.63	1.7	TRAM1	cell organization and biogenesis;stress response;transport	other membranes;ER/Golgi	other molecular function	4736266
High	P06703	Protein S100-A6 OS=Homo sapiens OX=9606 GN=S100A6 PE=1 SV=1	2.041	9	1	1	1	90	10.2	5.48	1.86	S100A6	cell organization and biogenesis;transport;developmental processes;signal transduction;other biological processes	plasma membrane;other membranes;cytosol;nucleus;other cell component	transporter activity;cytoskeletal activity;other molecular function	8.36659e+06
High	Q13972	Ras-specific guanine nucleotide-releasing factor 1 OS=Homo sapiens OX=9606 GN=RASGRF1 PE=1 SV=2	2.036	1	1	1	1	1273	145.1	7.44	1.63	RASGRF1	cell cycle OR cell proliferation;cell organization and biogenesis;stress response;developmental processes;signal transduction;other biological processes	plasma membrane;other membranes;cytosol;other cell component	signal transduction activity or receptor binding;enzyme regulator activity	4.69725e+06
High	O95870	Phosphatidylserine lipase ABHD16A OS=Homo sapiens OX=9606 GN=ABHD16A PE=1 SV=3	2.036	1	1	1	1	558	63.2	8.13	1.7	ABHD16A	other metabolic processes	other membranes	other molecular function	3.15998e+06
High	Q96A33	PAT complex subunit CCDC47 OS=Homo sapiens OX=9606 GN=CCDC47 PE=1 SV=1	2.033	5	1	1	1	483	55.8	4.87	0	CCDC47	cell organization and biogenesis;protein metabolism;other metabolic processes;stress response;developmental processes;signal transduction;other biological processes	other membranes;cytosol;ER/Golgi;other cell component	translation activity;other molecular function	3.59008e+06
High	Q8N122	Regulatory-associated protein of mTOR OS=Homo sapiens OX=9606 GN=RPTOR PE=1 SV=1	2.019	1	1	1	1	1335	148.9	6.89	0	RPTOR	cell organization and biogenesis;other metabolic processes;stress response;signal transduction;other biological processes	cytosol;nucleus;other cytoplasmic organelle;other cell component	enzyme regulator activity;nucleic acid binding activity;other molecular function
High	P43490	Nicotinamide phosphoribosyltransferase OS=Homo sapiens OX=9606 GN=NAMPT PE=1 SV=1	2.013	2	1	1	1	491	55.5	7.15	1.88	NAMPT	cell-cell signaling;other metabolic processes;signal transduction;other biological processes	cytosol;nucleus;other cell component	signal transduction activity or receptor binding;other molecular function	5919765
High	Q9Y5I4	Protocadherin alpha-C2 OS=Homo sapiens OX=9606 GN=PCDHAC2 PE=2 SV=1	2.013	1	1	1	1	1007	109.4	5.41	0	PCDHAC2	cell adhesion;developmental processes	plasma membrane;other membranes	other molecular function	3.25708e+06
High	Q96F86	Enhancer of mRNA-decapping protein 3 OS=Homo sapiens OX=9606 GN=EDC3 PE=1 SV=1	2.01	4	1	1	1	508	56	7.11	0	EDC3	cell organization and biogenesis;RNA metabolism OR transcription;other metabolic processes	cytosol;other cell component	nucleic acid binding activity;other molecular function	3688099
High	A3KMH1	von Willebrand factor A domain-containing protein 8 OS=Homo sapiens OX=9606 GN=VWA8 PE=1 SV=2	2.003	1	1	2	1	1905	214.7	7.4	0	VWA8		mitochondrion;other cytoplasmic organelle;other cell component	other molecular function	779244
High	Q9BTX1	Nucleoporin NDC1 OS=Homo sapiens OX=9606 GN=NDC1 PE=1 SV=2	1.991	2	1	1	1	674	76.3	9.09	0	NDC1	cell cycle OR cell proliferation;cell organization and biogenesis;transport;other biological processes	plasma membrane;other membranes;cytoskeleton;nucleus;other cell component	other molecular function	4.05123e+06
High	O96005	Putative lipid scramblase CLPTM1 OS=Homo sapiens OX=9606 GN=CLPTM1 PE=1 SV=1	1.966	1	1	1	1	669	76	6.3	1.95	CLPTM1	other biological processes	plasma membrane;other membranes;other cell component	signal transduction activity or receptor binding	51293184
High	Q9H2V7	Protein spinster homolog 1 OS=Homo sapiens OX=9606 GN=SPNS1 PE=1 SV=1	1.962	3	1	1	1	528	56.6	6.64	0	SPNS1	cell organization and biogenesis;transport	other membranes;mitochondrion	transporter activity	5.9416e+06
High	Q96CS3	FAS-associated factor 2 OS=Homo sapiens OX=9606 GN=FAF2 PE=1 SV=2	1.952	2	1	1	1	445	52.6	5.62	1.72	FAF2	cell organization and biogenesis;protein metabolism;other metabolic processes;stress response;transport	non-structural extracellular;other membranes;ER/Golgi;other cytoplasmic organelle;other cell component	enzyme regulator activity;other molecular function	3.3717e+06
High	Q5TA45	Integrator complex subunit 11 OS=Homo sapiens OX=9606 GN=INTS11 PE=1 SV=2	1.945	2	1	1	1	600	67.6	8.06	0	INTS11	RNA metabolism OR transcription;other metabolic processes;other biological processes	cytosol;nucleus;other cell component	other molecular function	3.2388e+06
High	Q6PGP7	SKI3 subunit of superkiller complex protein OS=Homo sapiens OX=9606 GN=SKIC3 PE=1 SV=1	1.918	1	1	1	1	1564	175.4	7.53	0	SKIC3	protein metabolism;RNA metabolism OR transcription;other metabolic processes	cytosol;nucleus;other cell component
High	P46063	ATP-dependent DNA helicase Q1 OS=Homo sapiens OX=9606 GN=RECQL PE=1 SV=3	1.918	2	1	1	1	649	73.4	7.88	0	RECQL	cell organization and biogenesis;DNA metabolism;other metabolic processes;stress response	nucleus;other cell component	nucleic acid binding activity;other molecular function
High	Q14165	Malectin OS=Homo sapiens OX=9606 GN=MLEC PE=1 SV=1	1.917	4	1	1	1	292	32.2	5.41	0	MLEC	protein metabolism;other metabolic processes	plasma membrane;other membranes;ER/Golgi	other molecular function	3.41242e+06
High	Q96JJ7	Protein disulfide-isomerase TMX3 OS=Homo sapiens OX=9606 GN=TMX3 PE=1 SV=2	1.903	2	1	1	1	454	51.8	4.91	1.62	TMX3	protein metabolism;other metabolic processes	plasma membrane;other membranes;ER/Golgi;other cell component	other molecular function	5.02493e+06
High	Q969L2	Protein MAL2 OS=Homo sapiens OX=9606 GN=MAL2 PE=1 SV=1	1.901	6	1	1	1	176	19.1	6.24	0	MAL2	developmental processes	plasma membrane;other membranes;ER/Golgi;other cell component	other molecular function	1.02345e+06
High	O75937	DnaJ homolog subfamily C member 8 OS=Homo sapiens OX=9606 GN=DNAJC8 PE=1 SV=2	1.894	5	1	1	1	253	29.8	9.06	0	DNAJC8		cytosol;nucleus;other cell component	other molecular function	10252704
High	Q7L2E3	ATP-dependent RNA helicase DHX30 OS=Homo sapiens OX=9606 GN=DHX30 PE=1 SV=1	1.89	1	1	1	1	1194	133.9	8.78	2.07	DHX30	cell organization and biogenesis;developmental processes	cytosol;mitochondrion;nucleus;other cell component	nucleic acid binding activity;other molecular function	12534771
High	Q75QN2	Integrator complex subunit 8 OS=Homo sapiens OX=9606 GN=INTS8 PE=1 SV=1	1.886	1	1	1	1	995	113	7.05	1.63	INTS8	RNA metabolism OR transcription;other metabolic processes;other biological processes	nucleus		8.14477e+06
High	Q6P3X3	Tetratricopeptide repeat protein 27 OS=Homo sapiens OX=9606 GN=TTC27 PE=1 SV=1	1.886	1	1	1	1	843	96.6	5.59	1.85	TTC27				5.99301e+06
High	O95352	Ubiquitin-like modifier-activating enzyme ATG7 OS=Homo sapiens OX=9606 GN=ATG7 PE=1 SV=1	1.883	1	1	1	1	703	77.9	6.24	1.79	ATG7	cell organization and biogenesis;protein metabolism;other metabolic processes;stress response;transport;other biological processes	non-structural extracellular;cytosol;cytoskeleton;other cell component	other molecular function
High	Q9BVN2	AP-4 complex accessory subunit RUSC1 OS=Homo sapiens OX=9606 GN=RUSC1 PE=1 SV=3	1.873	1	1	1	1	902	96.4	6.3	0	RUSC1	protein metabolism;other metabolic processes	cytosol;cytoskeleton;ER/Golgi;nucleus;other cytoplasmic organelle;other cell component	cytoskeletal activity	3171458
High	Q16650	T-box brain protein 1 OS=Homo sapiens OX=9606 GN=TBR1 PE=1 SV=1	1.861	2	1	3	1	682	74	7.33	3.57	TBR1	cell organization and biogenesis;RNA metabolism OR transcription;developmental processes;other biological processes	nucleus	nucleic acid binding activity;other molecular function	164823248
High	Q8TAG9	Exocyst complex component 6 OS=Homo sapiens OX=9606 GN=EXOC6 PE=1 SV=3	1.857	1	1	1	1	804	93.7	6.2	0	EXOC6	cell cycle OR cell proliferation;cell organization and biogenesis;transport	plasma membrane;other membranes;cytosol;other cell component		3.42015e+06
High	Q9Y6X3	MAU2 chromatid cohesion factor homolog OS=Homo sapiens OX=9606 GN=MAU2 PE=1 SV=2	1.845	1	1	1	1	613	69	7.25	0	MAU2	cell cycle OR cell proliferation;cell organization and biogenesis;other biological processes	nucleus;other cell component	nucleic acid binding activity;other molecular function	1439241
High	Q6ZWT7	Lysophospholipid acyltransferase 2 OS=Homo sapiens OX=9606 GN=MBOAT2 PE=1 SV=2	1.836	2	1	1	1	520	59.5	8.03	1.72	MBOAT2	other metabolic processes;other biological processes	other membranes;ER/Golgi	other molecular function	1.05104e+06
High	P61163	Alpha-centractin OS=Homo sapiens OX=9606 GN=ACTR1A PE=1 SV=1	1.816	3	1	1	1	376	42.6	6.64	1.73	ACTR1A	transport	cytosol;cytoskeleton;other cell component	other molecular function	14498083
High	Q13946	High affinity cAMP-specific 3',5'-cyclic phosphodiesterase 7A OS=Homo sapiens OX=9606 GN=PDE7A PE=1 SV=2	1.814	3	1	1	1	482	55.5	7.5	0	PDE7A	other metabolic processes;signal transduction	cytosol	other molecular function	39308408
High	Q6NXR4	TELO2-interacting protein 2 OS=Homo sapiens OX=9606 GN=TTI2 PE=1 SV=1	1.812	2	1	1	1	508	56.9	7.09	1.88	TTI2	other biological processes	cytosol;nucleus;other cell component		1.41892e+06
High	Q9UM00	Calcium load-activated calcium channel OS=Homo sapiens OX=9606 GN=TMCO1 PE=1 SV=2	1.809	3	1	1	1	239	27.1	10.26	1.74	TMCO1	cell organization and biogenesis;stress response;transport;signal transduction;other biological processes	other membranes;cytosol;ER/Golgi;other cell component	transporter activity;translation activity	3567080
Medium	P21709	Ephrin type-A receptor 1 OS=Homo sapiens OX=9606 GN=EPHA1 PE=1 SV=4	1.788	2	1	1	1	976	108.1	6.64	0	EPHA1	cell adhesion;protein metabolism;other metabolic processes;developmental processes;signal transduction;other biological processes	plasma membrane;other membranes;other cell component	kinase activity;other molecular function	1.63959e+06
Medium	Q16401	26S proteasome non-ATPase regulatory subunit 5 OS=Homo sapiens OX=9606 GN=PSMD5 PE=1 SV=3	1.784	2	1	1	1	504	56.2	5.48	1.9	PSMD5	cell organization and biogenesis	cytosol;nucleus;other cell component		3.907e+06
Medium	P36957	Dihydrolipoyllysine-residue succinyltransferase component of 2-oxoglutarate dehydrogenase complex, mitochondrial OS=Homo sapiens OX=9606 GN=DLST PE=1 SV=4	1.782	2	1	2	1	453	48.7	8.95	4.08	DLST	protein metabolism;other metabolic processes	cytosol;mitochondrion;nucleus;other cell component	other molecular function	29853688
Medium	Q460N5	Protein mono-ADP-ribosyltransferase PARP14 OS=Homo sapiens OX=9606 GN=PARP14 PE=1 SV=3	1.764	1	1	1	1	1801	202.7	7.18	0	PARP14	protein metabolism;RNA metabolism OR transcription;other metabolic processes;stress response;other biological processes	plasma membrane;other membranes;cytosol;nucleus;other cell component	other molecular function	5.50398e+06
Medium	Q04837	Single-stranded DNA-binding protein, mitochondrial OS=Homo sapiens OX=9606 GN=SSBP1 PE=1 SV=1	1.761	9	1	1	1	148	17.2	9.6	0	SSBP1	cell organization and biogenesis;DNA metabolism;other metabolic processes;other biological processes	mitochondrion	nucleic acid binding activity;other molecular function	1.77851e+06
Medium	Q1KMD3	Heterogeneous nuclear ribonucleoprotein U-like protein 2 OS=Homo sapiens OX=9606 GN=HNRNPUL2 PE=1 SV=1	1.753	1	1	1	1	747	85.1	4.91	1.93	HNRNPUL2		nucleus;other cell component
Medium	P47989	Xanthine dehydrogenase/oxidase OS=Homo sapiens OX=9606 GN=XDH PE=1 SV=4	1.74	1	1	1	1	1333	146.3	7.66	0	XDH	cell organization and biogenesis;other metabolic processes;transport;other biological processes	cytosol;ER/Golgi;other cytoplasmic organelle	other molecular function
Medium	Q9UPY5	Cystine/glutamate transporter OS=Homo sapiens OX=9606 GN=SLC7A11 PE=1 SV=1	1.738	1	1	1	1	501	55.4	9.19	0	SLC7A11	cell adhesion;other metabolic processes;stress response;transport;developmental processes;other biological processes	plasma membrane;other membranes;cytoskeleton;ER/Golgi;other cell component	transporter activity	2577421
Medium	Q99829	Copine-1 OS=Homo sapiens OX=9606 GN=CPNE1 PE=1 SV=1	1.735	1	1	1	1	537	59	5.83	1.82	CPNE1	cell organization and biogenesis;protein metabolism;other metabolic processes;transport;developmental processes;other biological processes	plasma membrane;other membranes;cytosol;nucleus;other cytoplasmic organelle;other cell component	other molecular function	2.09661e+06
Medium	O95140	Mitofusin-2 OS=Homo sapiens OX=9606 GN=MFN2 PE=1 SV=3	1.734	2	1	1	1	757	86.3	6.98	0	MFN2	cell organization and biogenesis;other metabolic processes;stress response;transport;developmental processes;other biological processes	other membranes;cytosol;cytoskeleton;mitochondrion	other molecular function
Medium	Q9Y490	Talin-1 OS=Homo sapiens OX=9606 GN=TLN1 PE=1 SV=3	1.721	1	1	1	1	2541	269.6	6.07	1.79	TLN1	cell adhesion;cell organization and biogenesis;signal transduction;other biological processes	non-structural extracellular;plasma membrane;other membranes;cytosol;cytoskeleton;other cell component	signal transduction activity or receptor binding;cytoskeletal activity;other molecular function	11014478
Medium	P13797	Plastin-3 OS=Homo sapiens OX=9606 GN=PLS3 PE=1 SV=4	1.72	1	1	1	1	630	70.8	5.6	1.62	PLS3	cell organization and biogenesis;developmental processes	plasma membrane;other membranes;cytosol;cytoskeleton;other cell component	cytoskeletal activity;other molecular function	1.57315e+06
Medium	Q15043	Metal cation symporter ZIP14 OS=Homo sapiens OX=9606 GN=SLC39A14 PE=1 SV=3	1.706	2	1	1	1	492	54.2	5.33	0	SLC39A14	other metabolic processes;transport;developmental processes;signal transduction;other biological processes	plasma membrane;other membranes;other cytoplasmic organelle	transporter activity	1.87598e+06
Medium	Q8ND04	Nonsense-mediated mRNA decay factor SMG8 OS=Homo sapiens OX=9606 GN=SMG8 PE=1 SV=1	1.697	1	1	1	1	991	109.6	7.68	1.63	SMG8	RNA metabolism OR transcription;other metabolic processes;other biological processes	cytosol		2795341
Medium	O95400	CD2 antigen cytoplasmic tail-binding protein 2 OS=Homo sapiens OX=9606 GN=CD2BP2 PE=1 SV=1	1.694	7	1	1	1	341	37.6	4.61	0	CD2BP2	cell organization and biogenesis;RNA metabolism OR transcription;other metabolic processes	cytosol;nucleus;other cell component	other molecular function	43263824
Medium	P55265	Double-stranded RNA-specific adenosine deaminase OS=Homo sapiens OX=9606 GN=ADAR PE=1 SV=4	1.683	1	1	1	1	1226	136	8.65	0	ADAR	cell organization and biogenesis;RNA metabolism OR transcription;other metabolic processes;stress response;transport;developmental processes;other biological processes	nucleus;other cell component	nucleic acid binding activity;other molecular function	2.23718e+06
Medium	Q92575	UBX domain-containing protein 4 OS=Homo sapiens OX=9606 GN=UBXN4 PE=1 SV=2	1.68	3	1	1	1	508	56.7	6.38	0	UBXN4	protein metabolism;other metabolic processes;stress response	other membranes;cytosol;ER/Golgi;nucleus		16001798
Medium	P49750	YLP motif-containing protein 1 OS=Homo sapiens OX=9606 GN=YLPM1 PE=1 SV=4	1.672	1	1	1	1	2146	241.5	6.55	0	YLPM1	other biological processes	cytosol;nucleus		3.8639e+06
Medium	O60443	Gasdermin-E OS=Homo sapiens OX=9606 GN=GSDME PE=1 SV=2	1.669	2	1	1	1	496	54.5	5.17	0	GSDME	transport;developmental processes;signal transduction;other biological processes	plasma membrane;other membranes;cytosol;other cell component	transporter activity;other molecular function	3.11882e+06
Medium	Q9GZR5	Elongation of very long chain fatty acids protein 4 OS=Homo sapiens OX=9606 GN=ELOVL4 PE=1 SV=1	1.666	3	1	1	1	314	36.8	9.47	1.61	ELOVL4	other metabolic processes;signal transduction	other membranes;ER/Golgi	other molecular function	3.71768e+06
Medium	O94851	[F-actin]-monooxygenase MICAL2 OS=Homo sapiens OX=9606 GN=MICAL2 PE=1 SV=2	1.662	1	1	1	1	1957	218.9	8.34	1.63	MICAL2	cell organization and biogenesis;other metabolic processes;developmental processes;other biological processes	cytoskeleton;nucleus;other cell component	cytoskeletal activity;other molecular function	1.91972e+06
Medium	P01008	Antithrombin-III OS=Homo sapiens OX=9606 GN=SERPINC1 PE=1 SV=1	1.637	2	1	1	1	464	52.6	6.71	0	SERPINC1	stress response;other biological processes	non-structural extracellular;plasma membrane;other membranes;ER/Golgi	enzyme regulator activity;other molecular function	19038326
Medium	Q14807	Kinesin-like protein KIF22 OS=Homo sapiens OX=9606 GN=KIF22 PE=1 SV=5	1.635	2	1	1	1	665	73.2	9.45	1.73	KIF22	cell cycle OR cell proliferation;cell organization and biogenesis;DNA metabolism;other metabolic processes;stress response;other biological processes	cytosol;cytoskeleton;nucleus;other cell component	cytoskeletal activity;nucleic acid binding activity;other molecular function	9224457
Medium	Q9NVC6	Mediator of RNA polymerase II transcription subunit 17 OS=Homo sapiens OX=9606 GN=MED17 PE=1 SV=2	1.632	2	1	1	1	651	72.8	7.44	1.73	MED17	cell organization and biogenesis;protein metabolism;RNA metabolism OR transcription;other metabolic processes;other biological processes	nucleus;other cell component	other molecular function	2.45639e+06
Medium	P60228	Eukaryotic translation initiation factor 3 subunit E OS=Homo sapiens OX=9606 GN=EIF3E PE=1 SV=1	1.613	2	1	1	1	445	52.2	6.04	1.87	EIF3E	cell organization and biogenesis;protein metabolism;RNA metabolism OR transcription;other metabolic processes;other biological processes	cytosol;translational apparatus;nucleus;other cell component	nucleic acid binding activity	5.91783e+06
Medium	Q09472	Histone acetyltransferase p300 OS=Homo sapiens OX=9606 GN=EP300 PE=1 SV=2	1.602	0	1	1	1	2414	264	8.5	0	EP300	cell cycle OR cell proliferation;cell organization and biogenesis;protein metabolism;RNA metabolism OR transcription;other metabolic processes;stress response;developmental processes;signal transduction;other biological processes	cytosol;nucleus;other cell component	enzyme regulator activity;cytoskeletal activity;nucleic acid binding activity;other molecular function	1.81193e+06
Medium	Q9BTY7	Protein HGH1 homolog OS=Homo sapiens OX=9606 GN=HGH1 PE=1 SV=1	1.592	3	1	1	1	390	42.1	4.81	1.61	HGH1				848715
Medium	Q5T9L3	Protein wntless homolog OS=Homo sapiens OX=9606 GN=WLS PE=1 SV=2	1.579	1	1	1	1	541	62.2	7.36	2.09	WLS	cell-cell signaling;transport;developmental processes;signal transduction;other biological processes	non-structural extracellular;plasma membrane;other membranes;cytosol;ER/Golgi;other cytoplasmic organelle;other cell component	other molecular function	5.22591e+06
Medium	P55209	Nucleosome assembly protein 1-like 1 OS=Homo sapiens OX=9606 GN=NAP1L1 PE=1 SV=1	1.576	3	1	1	1	391	45.3	4.46	0	NAP1L1	cell organization and biogenesis;DNA metabolism;other metabolic processes;developmental processes;other biological processes	nucleus;other cell component	other molecular function	1.53751e+06
Medium	Q14318	Peptidyl-prolyl cis-trans isomerase FKBP8 OS=Homo sapiens OX=9606 GN=FKBP8 PE=1 SV=2	1.568	4	1	1	1	412	44.5	4.84	0	FKBP8	developmental processes;signal transduction;other biological processes	other membranes;cytosol;mitochondrion;ER/Golgi;other cell component	other molecular function	2.51702e+06
Medium	O75351	Vacuolar protein sorting-associated protein 4B OS=Homo sapiens OX=9606 GN=VPS4B PE=1 SV=2	1.55	3	1	1	1	444	49.3	7.23	0	VPS4B	cell-cell signaling;cell cycle OR cell proliferation;cell organization and biogenesis;protein metabolism;other metabolic processes;stress response;transport;developmental processes;signal transduction;other biological processes	plasma membrane;other membranes;cytosol;cytoskeleton;nucleus;other cytoplasmic organelle;other cell component	other molecular function	1.94192e+06
Medium	Q68DE3	Basic helix-loop-helix domain-containing protein USF3 OS=Homo sapiens OX=9606 GN=USF3 PE=1 SV=4	1.548	0	1	1	1	2245	241.5	7.61	0	USF3	RNA metabolism OR transcription;other biological processes	nucleus	nucleic acid binding activity;other molecular function	13789734
Medium	P52179	Myomesin-1 OS=Homo sapiens OX=9606 GN=MYOM1 PE=1 SV=2	1.539	1	1	1	1	1685	187.5	6.93	0	MYOM1	signal transduction;other biological processes	cytoskeleton	other molecular function	5000261
Medium	O75369	Filamin-B OS=Homo sapiens OX=9606 GN=FLNB PE=1 SV=2	1.527	0	1	1	1	2602	278	5.73	1.68	FLNB	cell organization and biogenesis;stress response;signal transduction;other biological processes	plasma membrane;other membranes;cytosol;cytoskeleton;other cell component	cytoskeletal activity;other molecular function	5.77813e+06
Medium	Q8IXH7	Negative elongation factor C/D OS=Homo sapiens OX=9606 GN=NELFCD PE=1 SV=2	1.517	2	1	1	1	590	66.2	5.1	0	NELFCD	other biological processes	nucleus	nucleic acid binding activity	2904487
Medium	Q9HAS0	Protein Njmu-R1 OS=Homo sapiens OX=9606 GN=C17orf75 PE=1 SV=2	1.514	2	1	1	1	396	44.6	5.03	1.72	C17orf75	cell organization and biogenesis;transport	ER/Golgi;other cell component		5.58978e+06
Medium	Q5VST9	Obscurin OS=Homo sapiens OX=9606 GN=OBSCN PE=1 SV=3	1.5	0	1	1	1	7968	867.9	5.99	0	OBSCN	cell organization and biogenesis;protein metabolism;other metabolic processes;other biological processes	plasma membrane;other membranes;cytosol;cytoskeleton;nucleus	enzyme regulator activity;cytoskeletal activity;kinase activity;other molecular function	90023176
Medium	Q8IWX8	Calcium homeostasis endoplasmic reticulum protein OS=Homo sapiens OX=9606 GN=CHERP PE=1 SV=3	1.494	1	1	1	1	916	103.6	9.04	0	CHERP	RNA metabolism OR transcription;other metabolic processes;transport;developmental processes;other biological processes	other membranes;cytosol;ER/Golgi;nucleus;other cell component	other molecular function	6011078
Medium	P49419	Alpha-aminoadipic semialdehyde dehydrogenase OS=Homo sapiens OX=9606 GN=ALDH7A1 PE=1 SV=5	1.486	2	1	1	1	539	58.5	7.99	1.65	ALDH7A1	other metabolic processes;other biological processes	cytosol;mitochondrion;nucleus	other molecular function	2630034
Medium	Q9BVG9	Phosphatidylserine synthase 2 OS=Homo sapiens OX=9606 GN=PTDSS2 PE=1 SV=1	1.483	5	1	1	1	487	56.2	6.25	0	PTDSS2	other metabolic processes	other membranes;ER/Golgi	other molecular function	4.85691e+06
Medium	Q96CT2	Kelch-like protein 29 OS=Homo sapiens OX=9606 GN=KLHL29 PE=1 SV=3	1.481	2	1	1	1	875	94.2	7.17	0	KLHL29				12486508
Medium	Q96GM5	SWI/SNF-related matrix-associated actin-dependent regulator of chromatin subfamily D member 1 OS=Homo sapiens OX=9606 GN=SMARCD1 PE=1 SV=2	1.479	2	1	1	1	515	58.2	9.25	0	SMARCD1	cell organization and biogenesis;RNA metabolism OR transcription;developmental processes;other biological processes	nucleus;other cell component	signal transduction activity or receptor binding;other molecular function
Medium	P01130	Low-density lipoprotein receptor OS=Homo sapiens OX=9606 GN=LDLR PE=1 SV=1	1.467	2	1	1	1	860	95.3	5.05	0	LDLR	protein metabolism;other metabolic processes;stress response;transport;developmental processes;other biological processes	non-structural extracellular;plasma membrane;other membranes;ER/Golgi;other cytoplasmic organelle;other cell component	other molecular function
Medium	P03886	NADH-ubiquinone oxidoreductase chain 1 OS=Homo sapiens OX=9606 GN=MT-ND1 PE=1 SV=1	1.459	3	1	1	1	318	35.6	6.55	0	MT-ND1	cell organization and biogenesis;other metabolic processes;transport	other membranes;mitochondrion	transporter activity	8653532
Medium	P13010	X-ray repair cross-complementing protein 5 OS=Homo sapiens OX=9606 GN=XRCC5 PE=1 SV=3	1.446	1	1	1	1	732	82.7	5.81	1.67	XRCC5	cell cycle OR cell proliferation;cell organization and biogenesis;DNA metabolism;other metabolic processes;stress response;developmental processes;other biological processes	non-structural extracellular;plasma membrane;other membranes;cytosol;nucleus;other cell component	enzyme regulator activity;nucleic acid binding activity;other molecular function	12018601
Medium	O94874	E3 UFM1-protein ligase 1 OS=Homo sapiens OX=9606 GN=UFL1 PE=1 SV=2	1.445	2	1	1	1	794	89.5	6.79	0	UFL1	cell organization and biogenesis;protein metabolism;DNA metabolism;other metabolic processes;stress response;signal transduction;other biological processes	other membranes;cytosol;ER/Golgi;nucleus;other cell component	other molecular function	3992259
Medium	Q09666	Neuroblast differentiation-associated protein AHNAK OS=Homo sapiens OX=9606 GN=AHNAK PE=1 SV=2	1.445	0	1	1	1	5890	628.7	6.15	2.19	AHNAK	other biological processes	non-structural extracellular;plasma membrane;other membranes;cytosol;cytoskeleton;nucleus;other cell component	other molecular function	37718252
Medium	P15291	Beta-1,4-galactosyltransferase 1 OS=Homo sapiens OX=9606 GN=B4GALT1 PE=1 SV=5	1.443	2	1	1	1	398	43.9	8.65	1.67	B4GALT1	cell adhesion;cell cycle OR cell proliferation;cell organization and biogenesis;protein metabolism;other metabolic processes;stress response;developmental processes;other biological processes	plasma membrane;other membranes;ER/Golgi;other cytoplasmic organelle;other cell component	cytoskeletal activity;other molecular function	678231
Medium	P47914	60S ribosomal protein L29 OS=Homo sapiens OX=9606 GN=RPL29 PE=1 SV=2	1.421	9	1	1	1	159	17.7	11.66	2	RPL29	protein metabolism;other metabolic processes;developmental processes	cytosol;translational apparatus;other cell component	other molecular function	14200581
Medium	Q92685	Dol-P-Man:Man(5)GlcNAc(2)-PP-Dol alpha-1,3-mannosyltransferase OS=Homo sapiens OX=9606 GN=ALG3 PE=1 SV=1	1.419	2	1	1	1	438	50.1	9.44	0	ALG3	protein metabolism;other metabolic processes	other membranes;ER/Golgi	other molecular function	2.29937e+06
Medium	P13807	Glycogen [starch] synthase, muscle OS=Homo sapiens OX=9606 GN=GYS1 PE=1 SV=2	1.395	1	1	1	1	737	83.7	6.18	1.76	GYS1	other metabolic processes;developmental processes	cytosol;other cell component	other molecular function	3.02634e+06
Medium	Q9Y5Z7	Host cell factor 2 OS=Homo sapiens OX=9606 GN=HCFC2 PE=1 SV=1	1.38	4	1	1	1	792	86.7	8.48	0	HCFC2	cell organization and biogenesis;protein metabolism;RNA metabolism OR transcription;other metabolic processes;other biological processes	plasma membrane;other membranes;cytosol;nucleus;other cell component	other molecular function	11728552
Medium	Q8N1P7	Beta/gamma crystallin domain-containing protein 2 OS=Homo sapiens OX=9606 GN=CRYBG2 PE=2 SV=2	1.371	1	1	1	1	1661	177.8	6.05	0	CRYBG2			other molecular function	30591090
Medium	Q9H9P8	L-2-hydroxyglutarate dehydrogenase, mitochondrial OS=Homo sapiens OX=9606 GN=L2HGDH PE=1 SV=3	1.364	3	1	1	1	463	50.3	8.15	0	L2HGDH	other metabolic processes	other membranes;mitochondrion	other molecular function	1.84032e+06
Medium	B5MD39	Putative glutathione hydrolase light chain 3 OS=Homo sapiens OX=9606 GN=GGTLC3 PE=5 SV=1	1.362	8	1	2	1	225	24.1	6.19	0	GGTLC3	other metabolic processes		other molecular function	4656099
Medium	Q53EU6	Glycerol-3-phosphate acyltransferase 3 OS=Homo sapiens OX=9606 GN=GPAT3 PE=1 SV=2	1.353	3	1	1	1	434	48.7	8.87	0	GPAT3	other metabolic processes;other biological processes	other membranes;ER/Golgi	other molecular function
Medium	Q13948	Protein CASP OS=Homo sapiens OX=9606 GN=CUX1 PE=1 SV=2	1.346	1	1	1	1	678	77.4	5.44	1.78	CUX1	transport	other membranes;ER/Golgi;nucleus		5525616
Medium	Q13620	Cullin-4B OS=Homo sapiens OX=9606 GN=CUL4B PE=1 SV=4	1.336	1	1	1	1	913	103.9	7.37	0	CUL4B	cell cycle OR cell proliferation;cell organization and biogenesis;protein metabolism;DNA metabolism;other metabolic processes;stress response;developmental processes;other biological processes	cytosol;nucleus;other cell component	other molecular function	1.38041e+06
Medium	P05997	Collagen alpha-2(V) chain OS=Homo sapiens OX=9606 GN=COL5A2 PE=1 SV=3	1.323	1	1	1	1	1499	144.8	6.46	1.62	COL5A2	cell organization and biogenesis;developmental processes;other biological processes	non-structural extracellular;extracellular matrix;ER/Golgi	extracellular structural activity;other molecular function	14453710
Medium	P35247	Pulmonary surfactant-associated protein D OS=Homo sapiens OX=9606 GN=SFTPD PE=1 SV=3	1.319	3	1	2	1	375	37.7	6.6	0	SFTPD	other metabolic processes;stress response;transport;developmental processes;other biological processes	non-structural extracellular;other membranes;ER/Golgi;other cytoplasmic organelle;other cell component	other molecular function	6.53502e+06
Medium	Q9H2M9	Rab3 GTPase-activating protein non-catalytic subunit OS=Homo sapiens OX=9606 GN=RAB3GAP2 PE=1 SV=1	1.316	1	1	1	1	1393	155.9	5.62	1.84	RAB3GAP2	transport;other biological processes	plasma membrane;other membranes;cytosol;ER/Golgi;other cell component	enzyme regulator activity;other molecular function	9361638
Medium	Q8NEW0	Zinc transporter 7 OS=Homo sapiens OX=9606 GN=SLC30A7 PE=2 SV=1	1.305	2	1	1	1	376	41.6	6.95	0	SLC30A7	transport;other biological processes	other membranes;cytosol;mitochondrion;ER/Golgi;other cell component	transporter activity	9202225
Medium	Q8WUI4	Histone deacetylase 7 OS=Homo sapiens OX=9606 GN=HDAC7 PE=1 SV=2	1.305	1	1	1	1	952	102.9	7.58	1.63	HDAC7	cell organization and biogenesis;protein metabolism;RNA metabolism OR transcription;other metabolic processes;developmental processes;other biological processes	cytosol;nucleus;other cell component	other molecular function	5627877
Medium	Q96RD7	Pannexin-1 OS=Homo sapiens OX=9606 GN=PANX1 PE=1 SV=4	1.303	3	1	1	1	426	48	6.01	0	PANX1	cell-cell signaling;stress response;transport;other biological processes	plasma membrane;other membranes;ER/Golgi;other cell component	signal transduction activity or receptor binding;transporter activity;cytoskeletal activity;other molecular function
Medium	Q8NFD5	AT-rich interactive domain-containing protein 1B OS=Homo sapiens OX=9606 GN=ARID1B PE=1 SV=3	1.296	0	1	1	1	2319	243.8	6.9	1.75	ARID1B	cell organization and biogenesis;RNA metabolism OR transcription;stress response;developmental processes;other biological processes	plasma membrane;other membranes;cytosol;nucleus;other cell component	nucleic acid binding activity;other molecular function	2.07569e+06
Medium	P17017	Zinc finger protein 14 OS=Homo sapiens OX=9606 GN=ZNF14 PE=2 SV=3	1.29	2	1	2	1	642	75.3	9.17	4.1	ZNF14	RNA metabolism OR transcription;other biological processes	nucleus	nucleic acid binding activity;other molecular function	10302484
Medium	Q9BW27	Nuclear pore complex protein Nup85 OS=Homo sapiens OX=9606 GN=NUP85 PE=1 SV=1	1.289	1	1	1	1	656	75	5.55	0	NUP85	cell organization and biogenesis;other metabolic processes;transport;developmental processes;other biological processes	other membranes;cytosol;cytoskeleton;nucleus;other cell component	other molecular function	12715584
Medium	Q9Y5V3	Melanoma-associated antigen D1 OS=Homo sapiens OX=9606 GN=MAGED1 PE=1 SV=3	1.287	1	1	1	1	778	86.1	5.83	0	MAGED1	RNA metabolism OR transcription;other biological processes	plasma membrane;other membranes;cytosol;nucleus;other cell component	other molecular function	1338820
Medium	Q16186	Proteasomal ubiquitin receptor ADRM1 OS=Homo sapiens OX=9606 GN=ADRM1 PE=1 SV=2	1.285	4	1	1	1	407	42.1	5.07	0	ADRM1	cell organization and biogenesis;protein metabolism;RNA metabolism OR transcription;other metabolic processes	plasma membrane;other membranes;cytosol;nucleus;other cell component	enzyme regulator activity;other molecular function	8383830
Medium	Q8TE68	Epidermal growth factor receptor kinase substrate 8-like protein 1 OS=Homo sapiens OX=9606 GN=EPS8L1 PE=1 SV=3	1.28	1	1	1	1	723	80.2	6.04	1.97	EPS8L1	signal transduction;other biological processes	plasma membrane;other membranes;cytosol;other cell component	signal transduction activity or receptor binding;cytoskeletal activity	7.49076e+06
Medium	P09110	3-ketoacyl-CoA thiolase, peroxisomal OS=Homo sapiens OX=9606 GN=ACAA1 PE=1 SV=2	1.271	5	1	1	1	424	44.3	8.44	0	ACAA1	other metabolic processes	non-structural extracellular;cytosol;other cytoplasmic organelle;other cell component	other molecular function	716436
Medium	P51793	H(+)/Cl(-) exchange transporter 4 OS=Homo sapiens OX=9606 GN=CLCN4 PE=1 SV=2	1.266	4	1	1	1	760	84.9	6.86	0	CLCN4	cell organization and biogenesis;transport	other membranes;ER/Golgi;other cytoplasmic organelle;other cell component	transporter activity;other molecular function	4.11017e+06
Medium	P35237	Serpin B6 OS=Homo sapiens OX=9606 GN=SERPINB6 PE=1 SV=3	1.257	2	1	1	1	376	42.6	5.27	0	SERPINB6	stress response;other biological processes	non-structural extracellular;plasma membrane;other membranes;cytosol;other cell component	enzyme regulator activity;other molecular function	2.71025e+06
Medium	Q96JH7	Deubiquitinating protein VCPIP1 OS=Homo sapiens OX=9606 GN=VCPIP1 PE=1 SV=2	1.25	1	1	1	1	1222	134.2	7.2	0	VCPIP1	cell cycle OR cell proliferation;cell organization and biogenesis;protein metabolism;DNA metabolism;other metabolic processes;stress response;other biological processes	ER/Golgi;nucleus;other cell component	other molecular function	2.87392e+06
Medium	P62249	40S ribosomal protein S16 OS=Homo sapiens OX=9606 GN=RPS16 PE=1 SV=2	1.246	5	1	1	1	146	16.4	10.21	1.78	RPS16	protein metabolism;RNA metabolism OR transcription;other metabolic processes;other biological processes	cytosol;translational apparatus;nucleus;other cell component	nucleic acid binding activity;other molecular function	23296266
Medium	Q96SQ9	Cytochrome P450 2S1 OS=Homo sapiens OX=9606 GN=CYP2S1 PE=1 SV=2	1.241	3	1	1	1	504	55.8	8.62	0	CYP2S1	other metabolic processes	other membranes;ER/Golgi;other cell component	other molecular function	4.18323e+06
Medium	Q9Y239	Nucleotide-binding oligomerization domain-containing protein 1 OS=Homo sapiens OX=9606 GN=NOD1 PE=1 SV=1	1.24	1	1	1	1	953	107.6	7.11	1.64	NOD1	other metabolic processes;stress response;signal transduction;other biological processes	plasma membrane;other membranes;cytosol;other cell component	enzyme regulator activity;other molecular function	10714011
Medium	Q9HDC9	Adipocyte plasma membrane-associated protein OS=Homo sapiens OX=9606 GN=APMAP PE=1 SV=2	1.237	2	1	1	1	416	46.5	6.16	0	APMAP	other metabolic processes	other membranes;other cell component	other molecular function	13529647
Medium	Q9BY07	Electrogenic sodium bicarbonate cotransporter 4 OS=Homo sapiens OX=9606 GN=SLC4A5 PE=2 SV=2	1.237	1	1	1	1	1137	126.2	7.91	0	SLC4A5	cell organization and biogenesis;transport;developmental processes;other biological processes	plasma membrane;other membranes	transporter activity	8485050
Medium	Q2M389	WASH complex subunit 4 OS=Homo sapiens OX=9606 GN=WASHC4 PE=1 SV=2	1.232	1	1	1	1	1173	136.3	7.44	0	WASHC4	cell organization and biogenesis;transport;other biological processes	other membranes;nucleus;other cytoplasmic organelle;other cell component		53497772
Medium	O15230	Laminin subunit alpha-5 OS=Homo sapiens OX=9606 GN=LAMA5 PE=1 SV=8	1.218	0	1	1	1	3695	399.5	7.02	1.74	LAMA5	cell adhesion;cell organization and biogenesis;developmental processes;signal transduction;other biological processes	non-structural extracellular;extracellular matrix;other cell component	signal transduction activity or receptor binding	5576644
Medium	O43823	A-kinase anchor protein 8 OS=Homo sapiens OX=9606 GN=AKAP8 PE=1 SV=1	1.214	1	1	1	1	692	76.1	5.15	0	AKAP8	cell cycle OR cell proliferation;cell organization and biogenesis;stress response;transport;signal transduction;other biological processes	mitochondrion;ER/Golgi;nucleus;other cell component	nucleic acid binding activity;other molecular function	2265905
Medium	P17600	Synapsin-1 OS=Homo sapiens OX=9606 GN=SYN1 PE=1 SV=3	1.21	1	1	1	1	705	74.1	9.83	0	SYN1	cell-cell signaling;cell organization and biogenesis;transport;developmental processes;other biological processes	other membranes;cytosol;cytoskeleton;ER/Golgi;nucleus;other cell component	cytoskeletal activity;other molecular function	8350446
Medium	Q8TF17	SH3 domain and tetratricopeptide repeat-containing protein 2 OS=Homo sapiens OX=9606 GN=SH3TC2 PE=1 SV=2	1.207	1	1	1	1	1288	144.7	6.37	0	SH3TC2	cell organization and biogenesis;developmental processes;other biological processes	plasma membrane;other membranes;other cell component		3000330
Medium	O76031	ATP-dependent Clp protease ATP-binding subunit clpX-like, mitochondrial OS=Homo sapiens OX=9606 GN=CLPX PE=1 SV=2	1.206	2	1	1	1	633	69.2	7.58	0	CLPX	protein metabolism;other metabolic processes;other biological processes	other membranes;cytosol;mitochondrion;nucleus;other cell component	enzyme regulator activity;other molecular function	7.81165e+06
Medium	P04083	Annexin A1 OS=Homo sapiens OX=9606 GN=ANXA1 PE=1 SV=2	1.204	5	1	1	1	346	38.7	7.02	0	ANXA1	cell-cell signaling;cell organization and biogenesis;protein metabolism;other metabolic processes;stress response;transport;developmental processes;signal transduction;other biological processes	non-structural extracellular;plasma membrane;other membranes;cytosol;cytoskeleton;nucleus;other cytoplasmic organelle;other cell component	signal transduction activity or receptor binding;enzyme regulator activity;other molecular function
Medium	P29401	Transketolase OS=Homo sapiens OX=9606 GN=TKT PE=1 SV=3	1.201	4	1	1	1	623	67.8	7.66	0	TKT	other metabolic processes;other biological processes	other membranes;cytosol;ER/Golgi;nucleus;other cytoplasmic organelle	other molecular function	2.41951e+06
Medium	Q13315	Serine-protein kinase ATM OS=Homo sapiens OX=9606 GN=ATM PE=1 SV=4	1.199	0	1	1	1	3056	350.5	6.81	0	ATM	cell cycle OR cell proliferation;cell organization and biogenesis;protein metabolism;DNA metabolism;RNA metabolism OR transcription;other metabolic processes;stress response;developmental processes;signal transduction;other biological processes	cytosol;cytoskeleton;nucleus;other cytoplasmic organelle;other cell component	nucleic acid binding activity;kinase activity;other molecular function
Medium	Q96GC9	Vacuole membrane protein 1 OS=Homo sapiens OX=9606 GN=VMP1 PE=1 SV=1	1.194	2	1	1	1	406	46.2	6.95	2.07	VMP1	cell adhesion;cell organization and biogenesis;other metabolic processes;transport;developmental processes;other biological processes	plasma membrane;other membranes;ER/Golgi;nucleus;other cytoplasmic organelle;other cell component	transporter activity	15776340
Medium	P21980	Protein-glutamine gamma-glutamyltransferase 2 OS=Homo sapiens OX=9606 GN=TGM2 PE=1 SV=2	1.192	1	1	1	1	687	77.3	5.22	0	TGM2	cell-cell signaling;cell organization and biogenesis;protein metabolism;other metabolic processes;transport;developmental processes;signal transduction;other biological processes	extracellular matrix;plasma membrane;other membranes;cytosol;mitochondrion;ER/Golgi;nucleus;other cell component	other molecular function	3.06831e+06
Medium	Q9UKZ1	CCR4-NOT transcription complex subunit 11 OS=Homo sapiens OX=9606 GN=CNOT11 PE=1 SV=1	1.178	6	1	1	1	510	55.2	6.4	0	CNOT11	RNA metabolism OR transcription;other metabolic processes;other biological processes	cytosol;nucleus;other cell component
Medium	Q8NBI5	Equilibrative nucleobase transporter 1 OS=Homo sapiens OX=9606 GN=SLC43A3 PE=1 SV=2	1.177	2	1	1	1	491	54.5	8.53	0	SLC43A3	transport	plasma membrane;other membranes	transporter activity	2.67759e+06
Medium	Q5JTH9	RRP12-like protein OS=Homo sapiens OX=9606 GN=RRP12 PE=1 SV=2	1.169	2	1	1	1	1297	143.6	8.75	0	RRP12	RNA metabolism OR transcription;other metabolic processes	plasma membrane;other membranes;cytosol;nucleus;other cell component		1.21006e+06
Medium	Q8WXK3	Ankyrin repeat and SOCS box protein 13 OS=Homo sapiens OX=9606 GN=ASB13 PE=1 SV=2	1.165	5	1	1	1	278	30	6.81	2.1	ASB13	protein metabolism;other metabolic processes;signal transduction	cytosol		1.39769e+06
Medium	O14975	Long-chain fatty acid transport protein 2 OS=Homo sapiens OX=9606 GN=SLC27A2 PE=1 SV=2	1.165	2	1	1	1	620	70.3	8.51	0	SLC27A2	other metabolic processes;transport	plasma membrane;other membranes;cytosol;ER/Golgi;other cytoplasmic organelle	transporter activity;other molecular function
Medium	Q8TC59	Piwi-like protein 2 OS=Homo sapiens OX=9606 GN=PIWIL2 PE=1 SV=1	1.163	2	1	1	1	973	109.8	8.98	0	PIWIL2	cell cycle OR cell proliferation;RNA metabolism OR transcription;other metabolic processes;other biological processes	nucleus;other cell component	translation activity;nucleic acid binding activity;other molecular function	27544810
Medium	P98172	Ephrin-B1 OS=Homo sapiens OX=9606 GN=EFNB1 PE=1 SV=1	1.157	3	1	1	1	346	38	8.94	0	EFNB1	cell adhesion;cell-cell signaling;cell cycle OR cell proliferation;cell organization and biogenesis;developmental processes;signal transduction;other biological processes	plasma membrane;other membranes;nucleus;other cell component	signal transduction activity or receptor binding;enzyme regulator activity	3.87061e+06
Medium	Q16576	Histone-binding protein RBBP7 OS=Homo sapiens OX=9606 GN=RBBP7 PE=1 SV=1	1.151	2	1	1	1	425	47.8	5.05	0	RBBP7	cell organization and biogenesis;protein metabolism;DNA metabolism;other metabolic processes;stress response;developmental processes;other biological processes	cytosol;nucleus;other cell component	nucleic acid binding activity;other molecular function	2.73382e+06
Medium	Q9H7B4	Histone-lysine N-methyltransferase SMYD3 OS=Homo sapiens OX=9606 GN=SMYD3 PE=1 SV=4	1.151	3	1	1	1	428	49.1	7.25	0	SMYD3	cell organization and biogenesis;protein metabolism;other metabolic processes;other biological processes	cytosol;nucleus	nucleic acid binding activity;other molecular function	10612512
Medium	Q96KK3	Potassium voltage-gated channel subfamily S member 1 OS=Homo sapiens OX=9606 GN=KCNS1 PE=1 SV=2	1.136	2	1	1	1	526	58.3	7.15	0	KCNS1	cell organization and biogenesis;transport;other biological processes	plasma membrane;other membranes;other cell component	transporter activity;other molecular function	7452149
Medium	Q13425	Beta-2-syntrophin OS=Homo sapiens OX=9606 GN=SNTB2 PE=1 SV=1	1.132	2	1	1	1	540	57.9	8.82	0	SNTB2		plasma membrane;other membranes;cytoskeleton;ER/Golgi;nucleus;other cell component	cytoskeletal activity;other molecular function	3.92357e+06
Medium	P80217	Interferon-induced 35 kDa protein OS=Homo sapiens OX=9606 GN=IFI35 PE=1 SV=5	1.129	3	1	1	1	286	31.5	6.09	0	IFI35	stress response;other biological processes	non-structural extracellular;other membranes;cytosol;nucleus;other cell component	other molecular function	5480538
Medium	Q8N2G8	GH3 domain-containing protein OS=Homo sapiens OX=9606 GN=GHDC PE=1 SV=2	1.124	2	1	1	1	530	57.5	7.88	0	GHDC		non-structural extracellular;ER/Golgi;nucleus;other cell component	other molecular function	1815245
Medium	Q86XA9	HEAT repeat-containing protein 5A OS=Homo sapiens OX=9606 GN=HEATR5A PE=1 SV=2	1.119	0	1	1	1	2040	221.9	6.58	0	HEATR5A	transport;other biological processes	cytosol;other cell component		2.64501e+06
Medium	O00267	Transcription elongation factor SPT5 OS=Homo sapiens OX=9606 GN=SUPT5H PE=1 SV=1	1.118	1	1	1	1	1087	120.9	5.06	2.13	SUPT5H	cell organization and biogenesis;RNA metabolism OR transcription;other metabolic processes;other biological processes	nucleus	nucleic acid binding activity;other molecular function	31006650
Medium	P98082	Disabled homolog 2 OS=Homo sapiens OX=9606 GN=DAB2 PE=1 SV=3	1.114	2	1	2	1	770	82.4	5.53	0	DAB2	cell-cell signaling;cell organization and biogenesis;transport;signal transduction;other biological processes	plasma membrane;other membranes;cytosol;nucleus;other cytoplasmic organelle;other cell component	signal transduction activity or receptor binding;other molecular function	39308408
Medium	Q8WYA1	Basic helix-loop-helix ARNT-like protein 2 OS=Homo sapiens OX=9606 GN=BMAL2 PE=1 SV=2	1.114	2	1	1	1	636	70.8	7.37	0	BMAL2	RNA metabolism OR transcription;other biological processes	nucleus;other cell component	nucleic acid binding activity;other molecular function	51499488
Medium	P48443	Retinoic acid receptor RXR-gamma OS=Homo sapiens OX=9606 GN=RXRG PE=1 SV=1	1.105	3	1	1	1	463	50.8	7.62	0	RXRG	RNA metabolism OR transcription;developmental processes;signal transduction;other biological processes	nucleus;other cell component	nucleic acid binding activity;other molecular function
Medium	Q08209	Protein phosphatase 3 catalytic subunit alpha OS=Homo sapiens OX=9606 GN=PPP3CA PE=1 SV=1	1.103	2	1	1	1	521	58.7	5.86	0	PPP3CA	cell-cell signaling;cell cycle OR cell proliferation;cell organization and biogenesis;protein metabolism;other metabolic processes;stress response;transport;developmental processes;signal transduction;other biological processes	plasma membrane;other membranes;cytosol;cytoskeleton;mitochondrion;nucleus;other cell component	other molecular function
Medium	Q6P1A2	Lysophospholipid acyltransferase 5 OS=Homo sapiens OX=9606 GN=LPCAT3 PE=1 SV=1	1.102	3	1	1	1	487	56	8.69	0	LPCAT3	cell organization and biogenesis;other metabolic processes;other biological processes	other membranes;ER/Golgi	other molecular function	3.7347e+06
Medium	Q9C0A6	Histone-lysine N-methyltransferase SETD5 OS=Homo sapiens OX=9606 GN=SETD5 PE=1 SV=2	1.101	1	1	1	1	1442	157.4	8.46	0	SETD5	cell organization and biogenesis;RNA metabolism OR transcription;other metabolic processes;other biological processes	nucleus;other cell component	other molecular function
Medium	A1X283	SH3 and PX domain-containing protein 2B OS=Homo sapiens OX=9606 GN=SH3PXD2B PE=1 SV=3	1.101	1	1	1	1	911	101.5	8.69	0	SH3PXD2B	cell organization and biogenesis;other metabolic processes;developmental processes;other biological processes	cytoskeleton;other cell component	enzyme regulator activity;other molecular function	126361720
Medium	O95071	E3 ubiquitin-protein ligase UBR5 OS=Homo sapiens OX=9606 GN=UBR5 PE=1 SV=2	1.099	1	1	1	1	2799	309.2	5.85	0	UBR5	cell organization and biogenesis;protein metabolism;DNA metabolism;other metabolic processes;stress response;signal transduction;other biological processes	cytosol;nucleus;other cell component	nucleic acid binding activity;other molecular function	17751354

## Sheet: S4
Table S4.RNA-seq
gene_id	BaseMean_control_T24B15	BaseMean_case_T24	FoldChange	log2FoldChange	p-value	q-value	Regulation	Expression_T24_1	Expression_T24_2	Expression_T24_3	Expression_T24B15_1	Expression_T24B15_2	Expression_T24B15_3	gene_Dbxref	coding_type	description	pathway	pathway_description	GO_ID	GO_term	wiki_ID	wiki_term	Reactome_ID	Reactome_term
LOC105376033	28.0779	9.89201	0.351943	-1.50658	0.0269855	0.0499773	Down	0.0735557	0.239882	0.271581	0.362345	0.906133	0.28551	105376033	non_coding
COL6A3	5.98581	21.7651	3.63513	1.86201	0.026942	0.049902	Up	0.0638768	0.0780317	0.0519541	0.0403232	0.00291174	0.00574935	1293	protein_coding	collagen type VI alpha 3 chain	hsa04151,hsa04512,hsa04510,hsa04974,hsa05165	PI3K-Akt signaling pathway|ECM-receptor interaction|Focal adhesion|Protein digestion and absorption|Human papillomavirus infection	GO:0004867,GO:0005576,GO:0005589,GO:0005615,GO:0005788,GO:0007155,GO:0007517,GO:0010466,GO:0030020,GO:0031012,GO:0042383,GO:0062023,GO:0070062,GO:1903561	serine-type endopeptidase inhibitor activity|extracellular region|collagen type VI trimer|extracellular space|endoplasmic reticulum lumen|cell adhesion|muscle organ development|negative regulation of peptidase activity|extracellular matrix structural constituent conferring tensile strength|extracellular matrix|sarcolemma|collagen-containing extracellular matrix|extracellular exosome|extracellular…	WP5224,WP2911,WP4172	2q37 copy number variation syndrome|miRNA targets in ECM and membrane receptors|PI3K-Akt signaling pathway	R-HSA-1266738,R-HSA-1442490,R-HSA-1474228,R-HSA-1474244,R-HSA-1474244,R-HSA-1474290,R-HSA-162582,R-HSA-1650814,R-HSA-186797,R-HSA-2022090,R-HSA-216083,R-HSA-3000178,R-HSA-3000178,R-HSA-375165,R-HSA-419037,R-HSA-422475,R-HSA-8948216,R-HSA-9006934,R-HSA-9675108	Developmental Biology|Collagen degradation|Degradation of the extracellular matrix|Extracellular matrix organization|Extracellular matrix organization|Collagen formation|Signal Transduction|Collagen biosynthesis and modifying enzymes|Signaling by PDGF|Assembly of collagen fibrils and other multimeric structures|Integrin cell surface interactions|ECM proteoglycans|ECM proteoglycans|NCAM signaling …
LOC101930100	41.7899	18.6471	0.44587	-1.16531	0.0269401	0.049902	Down	0.415634	0.131079	0.16369	0.431046	0.585165	0.454798	101930100	non_coding
MYCT1	26.3436	9.35453	0.353844	-1.49881	0.0268708	0.0497917	Down	0.0418501	0.0699911	0.0274699	0.120561	0.195007	0.0529444	80177	protein_coding	MYC target 1			GO:0005654,GO:0043231,GO:0061484	nucleoplasm|intracellular membrane-bounded organelle|hematopoietic stem cell homeostasis
HESX1	18.4763	41.0416	2.22644	1.15474	0.0268669	0.0497898	Up	0.441855	0.665072	0.423593	0.10853	0.207244	0.312927	8820	protein_coding	HESX homeobox 1	hsa04550	Signaling pathways regulating pluripotency of stem cells	GO:0000122,GO:0000785,GO:0000977,GO:0000978,GO:0000981,GO:0001227,GO:0003677,GO:0003682,GO:0005515,GO:0005634,GO:0006357,GO:0007420,GO:0008406,GO:0010467,GO:0019827,GO:0021983,GO:0030878,GO:0030916,GO:0035264,GO:0042803,GO:0043010,GO:0043584,GO:0045995,GO:0048853,GO:0048861,GO:0048863,GO:0060070,GO:0070371,GO:0071276,GO:1990837	negative regulation of transcription by RNA polymerase II|chromatin|RNA polymerase II transcription regulatory region sequence-specific DNA binding|RNA polymerase II cis-regulatory region sequence-specific DNA binding|DNA-binding transcription factor activity, RNA polymerase II-specific|DNA-binding transcription repressor activity, RNA polymerase II-specific|DNA binding|chromatin binding|protein …	WP2858	Ectoderm differentiation
FZD4-DT	15.7136	35.0051	2.22259	1.15224	0.0268399	0.0497451	Up	1.02468	0.734444	0.984861	0.455433	0.460416	0.227277	100506368	non_coding	FZD4 divergent transcript
P2RY6	20.5487	43.7323	2.12206	1.08547	0.0268116	0.049698	Up	0.23273	0.169843	0.191646	0.114097	0.106473	0.039419	5031	protein_coding	pyrimidinergic receptor P2Y6	hsa04080	Neuroactive ligand-receptor interaction	GO:0001621,GO:0004930,GO:0005515,GO:0005886,GO:0006909,GO:0007186,GO:0007200,GO:0007202,GO:0014911,GO:0016323,GO:0016324,GO:0030321,GO:0031587,GO:0032962,GO:0035589,GO:0045029,GO:0045030,GO:0070374,GO:0071380,GO:0071415,GO:1904707,GO:1905835	G protein-coupled ADP receptor activity|G protein-coupled receptor activity|protein binding|plasma membrane|phagocytosis|G protein-coupled receptor signaling pathway|phospholipase C-activating G protein-coupled receptor signaling pathway|activation of phospholipase C activity|positive regulation of smooth muscle cell migration|basolateral plasma membrane|apical plasma membrane|transepithelial chl…	WP80,WP4900,WP455	Nucleotide GPCRs|Purinergic signaling|GPCRs, class A rhodopsin-like	R-HSA-162582,R-HSA-372790,R-HSA-373076,R-HSA-388396,R-HSA-416476,R-HSA-417957,R-HSA-418038,R-HSA-500792	Signal Transduction|Signaling by GPCR|Class A/1 (Rhodopsin-like receptors)|GPCR downstream signalling|G alpha (q) signalling events|P2Y receptors|Nucleotide-like (purinergic) receptors|GPCR ligand binding
IL36B	21.0808	7.08411	0.33671	-1.57042	0.0267361	0.0495741	Down	0.114223	0.0429815	0.168692	0.296145	0.329323	0.266016	27177	protein_coding	interleukin 36 beta	hsa04060	Cytokine-cytokine receptor interaction	GO:0002437,GO:0005125,GO:0005149,GO:0005576,GO:0005615,GO:0005737,GO:0006955,GO:0010628,GO:0019221,GO:0045087,GO:0045582,GO:0071222	inflammatory response to antigenic stimulus|cytokine activity|interleukin-1 receptor binding|extracellular region|extracellular space|cytoplasm|immune response|positive regulation of gene expression|cytokine-mediated signaling pathway|innate immune response|positive regulation of T cell differentiation|cellular response to lipopolysaccharide	WP5095,WP5222	Overview of proinflammatory and profibrotic mediators|2q13 copy number variation syndrome	R-HSA-1280215,R-HSA-168256,R-HSA-446652,R-HSA-449147,R-HSA-9014826	Cytokine Signaling in Immune system|Immune System|Interleukin-1 family signaling|Signaling by Interleukins|Interleukin-36 pathway
SLC49A3	35.4557	15.7583	0.444718	-1.16904	0.0266956	0.0495096	Down	0.0501933	0.100733	0.131785	0.185082	0.228037	0.17318	84179	protein_coding	solute carrier family 49 member 3			GO:0016020,GO:0022857,GO:0055085	membrane|transmembrane transporter activity|transmembrane transport
DCAF8-DT	21.1027	7.4173	0.351864	-1.50691	0.0265743	0.0492901	Down	0.267839	0.430022	0.58016	0.944418	1.29172	1.10894	100287049	non_coding	DCAF8 divergent transcript
DIRAS3	2.84576	12.7691	4.50565	2.17174	0.0263361	0.0488956	Up	0.299488	0.340592	0.176922	0.0828246	0.0209327	0.0619987	9077	protein_coding	DIRAS family GTPase 3			GO:0000079,GO:0003924,GO:0005515,GO:0005525,GO:0005886,GO:0006349,GO:0007264,GO:0019003	regulation of cyclin-dependent protein serine/threonine kinase activity|GTPase activity|protein binding|GTP binding|plasma membrane|regulation of gene expression by genomic imprinting|small GTPase mediated signal transduction|GDP binding
NPHP3-ACAD11	8.30261	25.5289	3.05796	1.61257	0.0263293	0.0488883	Up	0.072139	0.160016	0.0785032	0.0118127	0.0636904	0.0196499	100532724	non_coding	NPHP3-ACAD11 readthrough (NMD candidate)
HACD4	0	5.34256	27.468	4.77968	0.0261545	0.0485877	Up	0.0135066	0.0440482	0	0	0	0	401494	protein_coding	3-hydroxyacyl-CoA dehydratase 4	hsa00062,hsa01040	Fatty acid elongation|Biosynthesis of unsaturated fatty acids	GO:0005515,GO:0005783,GO:0005789,GO:0018812,GO:0019899,GO:0030148,GO:0030497,GO:0042761,GO:0102158,GO:0102343,GO:0102344,GO:0102345	protein binding|endoplasmic reticulum|endoplasmic reticulum membrane|3-hydroxyacyl-CoA dehydratase activity|enzyme binding|sphingolipid biosynthetic process|fatty acid elongation|very long-chain fatty acid biosynthetic process|very-long-chain 3-hydroxyacyl-CoA dehydratase activity|3-hydroxy-arachidoyl-CoA dehydratase activity|3-hydroxy-behenoyl-CoA dehydratase activity|3-hydroxy-lignoceroyl-CoA d…			R-HSA-1430728,R-HSA-556833,R-HSA-75105,R-HSA-75876,R-HSA-8978868	Metabolism|Metabolism of lipids|Fatty acyl-CoA biosynthesis|Synthesis of very long-chain fatty acyl-CoAs|Fatty acid metabolism
CYP21A2	0	4.67378	24.0419	4.58748	0.0261021	0.0485032	Up	0.0146022	0.146526	0.0575081	0	0	0	1589	protein_coding	cytochrome P450 family 21 subfamily A member 2	hsa00140,hsa04925,hsa04927,hsa04934	Steroid hormone biosynthesis|Aldosterone synthesis and secretion|Cortisol synthesis and secretion|Cushing syndrome	GO:0004509,GO:0005496,GO:0005506,GO:0005789,GO:0006694,GO:0006704,GO:0006705,GO:0008202,GO:0008395,GO:0016125,GO:0020037,GO:0103069,GO:0106309	steroid 21-monooxygenase activity|steroid binding|iron ion binding|endoplasmic reticulum membrane|steroid biosynthetic process|glucocorticoid biosynthetic process|mineralocorticoid biosynthetic process|steroid metabolic process|steroid hydroxylase activity|sterol metabolic process|heme binding|17-hydroxyprogesterone 21-hydroxylase activity|progesterone 21-hydroxylase activity	WP5280,WP702,WP5279,WP2355,WP4523,WP5329,WP5277,WP4756	Glucocorticoid biosynthesis|Metapathway biotransformation Phase I and II|Mineralocorticoid biosynthesis|Corticotropin-releasing hormone signaling pathway|Classical pathway of steroidogenesis with glucocorticoid and mineralocorticoid metabolism|Cholesterol biosynthesis pathway in hepatocytes|Steroid hormone precursor biosynthesis|Renin-angiotensin-aldosterone system (RAAS)	R-HSA-1430728,R-HSA-1643685,R-HSA-193993,R-HSA-194002,R-HSA-196071,R-HSA-211859,R-HSA-211897,R-HSA-211945,R-HSA-211976,R-HSA-556833,R-HSA-5579021,R-HSA-5579029,R-HSA-5668914,R-HSA-8957322	Metabolism|Disease|Mineralocorticoid biosynthesis|Glucocorticoid biosynthesis|Metabolism of steroid hormones|Biological oxidations|Cytochrome P450 - arranged by substrate type|Phase I - Functionalization of compounds|Endogenous sterols|Metabolism of lipids|Defective CYP21A2 causes AH3|Metabolic disorders of biological oxidation enzymes|Diseases of metabolism|Metabolism of steroids
CD7	0.706224	7.42887	10.5457	3.39858	0.0259153	0.0481717	Up	0.219033	0.109895	0.19409	0	0.0229639	0.0226716	924	protein_coding	CD7 molecule	hsa04640	Hematopoietic cell lineage	GO:0002250,GO:0005515,GO:0005886,GO:0006955,GO:0007169,GO:0016020,GO:0038023,GO:0042110	adaptive immune response|protein binding|plasma membrane|immune response|transmembrane receptor protein tyrosine kinase signaling pathway|membrane|signaling receptor activity|T cell activation
LOC105372990	0.36813	5.92384	15.6423	3.96738	0.0258373	0.0480371	Up	0.061271	0.122965	0.048261	0	0	0.0126841	105372990	non_coding	uncharacterized LOC105372990
LOC107987292	0.718948	9.10191	12.7979	3.67784	0.0258326	0.0480335	Up	0.175313	0.249218	0	0.0151511	0	0.0151219	107987292	non_coding
ARRDC3-AS1	38.1686	17.1236	0.447839	-1.15895	0.0258015	0.047986	Down	0.330913	0.189746	0.127997	0.428978	0.557578	0.354754	100129716	non_coding	ARRDC3 antisense RNA 1
C19orf73	8.32702	0.91911	0.11089	-3.17279	0.0257226	0.0478548	Down	0.039851	0	0.0784729	0.495943	0.417807	0.0824978	55150	protein_coding	chromosome 19 open reading frame 73			GO:0005515	protein binding
SLC6A15	15.4702	4.06724	0.262026	-1.93222	0.0256649	0.0477579	Down	0.0217769	0.0218521	0.00357352	0.060225	0.0570786	0.0488384	55117	protein_coding	solute carrier family 6 member 15			GO:0003333,GO:0005295,GO:0005298,GO:0005326,GO:0005515,GO:0005886,GO:0006836,GO:0006865,GO:0015171,GO:0015657,GO:0015804,GO:0015820,GO:0015824,GO:0016020,GO:0035725	amino acid transmembrane transport|neutral L-amino acid:sodium symporter activity|proline:sodium symporter activity|neurotransmitter transmembrane transporter activity|protein binding|plasma membrane|neurotransmitter transport|amino acid transport|amino acid transmembrane transporter activity|branched-chain amino acid:sodium symporter activity|neutral amino acid transport|leucine transport|prolin…	WP2882,WP2884	Nuclear receptors meta-pathway|NRF2 pathway	R-HSA-352230,R-HSA-382551,R-HSA-425366,R-HSA-425393,R-HSA-425407,R-HSA-442660	Amino acid transport across the plasma membrane|Transport of small molecules|Transport of bile salts and organic acids, metal ions and amine compounds|Transport of inorganic cations/anions and amino acids/oligopeptides|SLC-mediated transmembrane transport|Na+/Cl- dependent neurotransmitter transporters
NLGN3	16.8826	36.5354	2.16425	1.11387	0.0255506	0.0475676	Up	0.160608	0.0980993	0.151257	0.0579352	0.0622296	0.0542095	54413	protein_coding	neuroligin 3	hsa04514	Cell adhesion molecules	GO:0002087,GO:0005515,GO:0005886,GO:0006898,GO:0007158,GO:0007268,GO:0007416,GO:0007612,GO:0009986,GO:0016020,GO:0030139,GO:0030534,GO:0035176,GO:0038023,GO:0042043,GO:0045202,GO:0045211,GO:0048488,GO:0048675,GO:0050804,GO:0050808,GO:0050839,GO:0051965,GO:0051968,GO:0060024,GO:0060076,GO:0060080,GO:0060090,GO:0071625,GO:0097104,GO:0097105,GO:0097110,GO:0098793,GO:0098983,GO:0098985,GO:0099054,GO:…	regulation of respiratory gaseous exchange by nervous system process|protein binding|plasma membrane|receptor-mediated endocytosis|neuron cell-cell adhesion|chemical synaptic transmission|synapse assembly|learning|cell surface|membrane|endocytic vesicle|adult behavior|social behavior|signaling receptor activity|neurexin family protein binding|synapse|postsynaptic membrane|synaptic vesicle endocyt…	WP4875	Disruption of postsynaptic signaling by CNV	R-HSA-112316,R-HSA-112316,R-HSA-6794361,R-HSA-6794361,R-HSA-6794362,R-HSA-6794362	Neuronal System|Neuronal System|Neurexins and neuroligins|Neurexins and neuroligins|Protein-protein interactions at synapses|Protein-protein interactions at synapses
CBR1-AS1	47.93	23.6104	0.491947	-1.02343	0.0255032	0.0474878	Down	0.896043	0.461719	0.476879	1.10507	1.47263	0.877341	100133286	non_coding	CBR1 antisense RNA 1
SOX18	35.2138	14.6511	0.416143	-1.26485	0.0253825	0.0472938	Down	0.206446	0.382447	0.156356	0.428202	0.432886	0.772564	54345	protein_coding	SRY-box transcription factor 18			GO:0000122,GO:0000785,GO:0000976,GO:0000978,GO:0000981,GO:0001228,GO:0001525,GO:0001570,GO:0001701,GO:0001942,GO:0001944,GO:0001946,GO:0001947,GO:0003151,GO:0005634,GO:0005667,GO:0022405,GO:0035050,GO:0043534,GO:0045892,GO:0045893,GO:0045944,GO:0048469,GO:0048866,GO:0060214,GO:0060836,GO:0060956,GO:0061028,GO:0072091,GO:1990837	negative regulation of transcription by RNA polymerase II|chromatin|transcription cis-regulatory region binding|RNA polymerase II cis-regulatory region sequence-specific DNA binding|DNA-binding transcription factor activity, RNA polymerase II-specific|DNA-binding transcription activator activity, RNA polymerase II-specific|angiogenesis|vasculogenesis|in utero embryonic development|hair follicle d…
C1orf220	11.6804	33.4034	2.86488	1.51848	0.0253345	0.0472196	Up	0.4475	0.28785	0.497087	0.0118998	0.18045	0.201907	400798	non_coding	chromosome 1 putative open reading frame 220
LOC101928994	5.9176	0.303297	0.0562617	-4.1517	0.0252505	0.0470835	Down	0	0	0.0150613	0.174508	0.0801896	0.0158338	101928994	non_coding	uncharacterized LOC101928994
RIMBP3	38.4736	18.2423	0.474817	-1.07456	0.0251506	0.0469328	Down	0.092026	0.0729031	0.11922	0.165761	0.182809	0.200535	85376	protein_coding	RIMS binding protein 3			GO:0002177,GO:0005515,GO:0005634,GO:0005737,GO:0007274,GO:0007286,GO:0009566,GO:0030156	manchette|protein binding|nucleus|cytoplasm|neuromuscular synaptic transmission|spermatid development|fertilization|benzodiazepine receptor binding
DDO	6.9492	23.9427	3.43551	1.78052	0.0251379	0.0469143	Up	0.103095	0.150474	0.470614	0.0971975	0.0786087	0.019402	8528	protein_coding	D-aspartate oxidase	hsa00250,hsa00470,hsa04146	Alanine, aspartate and glutamate metabolism|D-Amino acid metabolism|Peroxisome	GO:0005515,GO:0005777,GO:0005782,GO:0005829,GO:0006533,GO:0007320,GO:0007625,GO:0008445,GO:0019478,GO:0042445,GO:0071949	protein binding|peroxisome|peroxisomal matrix|cytosol|aspartate catabolic process|insemination|grooming behavior|D-aspartate oxidase activity|D-amino acid catabolic process|hormone metabolic process|FAD binding			R-HSA-1430728,R-HSA-389661,R-HSA-71291,R-HSA-9033241,R-HSA-9033241,R-HSA-9609507,R-HSA-9609507	Metabolism|Glyoxylate metabolism and glycine degradation|Metabolism of amino acids and derivatives|Peroxisomal protein import|Peroxisomal protein import|Protein localization|Protein localization
HES2	28.6302	11.2365	0.392006	-1.35105	0.0249419	0.0465888	Down	0.083255	0.125314	0.0409856	0.19427	0.174573	0.215439	54626	protein_coding	hes family bHLH transcription factor 2	hsa05165	Human papillomavirus infection	GO:0000122,GO:0000785,GO:0000978,GO:0000981,GO:0001227,GO:0005634,GO:0006357,GO:0009952,GO:0046983,GO:0050767,GO:1990837	negative regulation of transcription by RNA polymerase II|chromatin|RNA polymerase II cis-regulatory region sequence-specific DNA binding|DNA-binding transcription factor activity, RNA polymerase II-specific|DNA-binding transcription repressor activity, RNA polymerase II-specific|nucleus|regulation of transcription by RNA polymerase II|anterior/posterior pattern specification|protein dimerization…	WP4787	Osteoblast differentiation and related diseases
HLX-AS1	11.9182	2.49315	0.208627	-2.261	0.0248659	0.046457	Down	0.0525211	0.263513	0.103423	0.653623	0.715838	0.489272	100873924	non_coding	HLX antisense RNA 1
ABHD1	45.8316	20.6341	0.451485	-1.14725	0.0248317	0.0463982	Down	0.210245	0.24111	0.547079	0.545101	0.551064	0.917112	84696	protein_coding	abhydrolase domain containing 1			GO:0003674,GO:0005515,GO:0008126,GO:0008150,GO:0016020,GO:0047372,GO:0051792,GO:0051793	molecular_function|protein binding|acetylesterase activity|biological_process|membrane|acylglycerol lipase activity|medium-chain fatty acid biosynthetic process|medium-chain fatty acid catabolic process
LOC107985497	5.84584	0.303297	0.0568719	-4.13614	0.0248009	0.0463507	Down	0	0	0.0052128	0.0164722	0.0666098	0.0109603	107985497	non_coding
LOC105374584	2.46032	12.4428	5.05174	2.33678	0.0246649	0.0461066	Up	0.0368558	0.0702679	0.0399163	0.0191112	0.00386405	0.00381487	105374584	non_coding
MRGPRE	4.73834	0	0.0362416	-4.78621	0.0245725	0.0459538	Down	0	0	0	0.0074649	0.00754657	0.0819555	116534	protein_coding	MAS related GPR family member E			GO:0004930,GO:0005886,GO:0007186	G protein-coupled receptor activity|plasma membrane|G protein-coupled receptor signaling pathway
GJB5	5.28418	20.9605	3.96942	1.98893	0.0243311	0.0455469	Up	0.436449	0.182482	0.608769	0.226316	0.019066	0.0376466	2709	protein_coding	gap junction protein beta 5			GO:0005515,GO:0005922,GO:0008544,GO:0055085,GO:0060707,GO:0060713,GO:1905867	protein binding|connexin complex|epidermis development|transmembrane transport|trophoblast giant cell differentiation|labyrinthine layer morphogenesis|epididymis development	WP536	Calcium regulation in cardiac cells	R-HSA-157858,R-HSA-190828,R-HSA-190861,R-HSA-199991,R-HSA-5653656	Gap junction trafficking and regulation|Gap junction trafficking|Gap junction assembly|Membrane Trafficking|Vesicle-mediated transport
RAD51-AS1	16.5395	40.6302	2.44358	1.289	0.0242633	0.0454299	Up	1.15106	1.07803	1.10812	0.397913	0.777715	0.105905	100505648	non_coding	RAD51 antisense RNA 1					WP5097	CCL18 signaling pathway
DEPDC4	8.7715	28.4862	3.245	1.69822	0.024029	0.0450157	Up	0.167079	0.0463729	0.112002	0.0663603	0.0149081	0.0110387	120863	protein_coding	DEP domain containing 4			GO:0035556	intracellular signal transduction
RASL11B	27.0345	7.8381	0.289471	-1.78851	0.0239019	0.0447923	Down	0.210351	0.165847	0	0.389556	0.267796	0.528774	65997	protein_coding	RAS like family 11 member B			GO:0003925,GO:0005160,GO:0005515,GO:0005525,GO:0030512	G protein activity|transforming growth factor beta receptor binding|protein binding|GTP binding|negative regulation of transforming growth factor beta receptor signaling pathway
CCDC85A	9.02052	26.8206	2.95842	1.56482	0.0235505	0.0441626	Up	0.280611	0.225264	0.0966995	0.0800294	0.08826	0.0217841	114800	protein_coding	coiled-coil domain containing 85A			GO:0005515,GO:0005912,GO:0008150	protein binding|adherens junction|biological_process
CCSER1	13.7207	31.9951	2.33115	1.22104	0.0234201	0.0439565	Up	0.0274182	0.0267693	0.0218882	0.00691658	0.0124307	0.0107384	401145	protein_coding	coiled-coil serine rich protein 1
LOC101059906	38.1497	16.7281	0.439486	-1.18611	0.0233802	0.043896	Down	0.246754	0.220095	0.269944	0.426507	0.344938	0.752041	101059906	protein_coding
KCNK15	13.2883	2.48398	0.187294	-2.41662	0.0233538	0.0438511	Down	0.0321756	0.00645735	0.0126718	0.0934323	0.0202402	0.133217	60598	protein_coding	potassium two pore domain channel subfamily K member 15			GO:0005244,GO:0005886,GO:0022841,GO:0030322,GO:0034765,GO:0071805	voltage-gated monoatomic ion channel activity|plasma membrane|potassium ion leak channel activity|stabilization of membrane potential|regulation of monoatomic ion transmembrane transport|potassium ion transmembrane transport			R-HSA-397014,R-HSA-5576886,R-HSA-5576891	Muscle contraction|Phase 4 - resting membrane potential|Cardiac conduction
KCNJ8	17.1148	38.1439	2.23752	1.1619	0.0229926	0.0432296	Up	0.490233	0.479928	0.494446	0.161203	0.137895	0.297032	3764	protein_coding	potassium inwardly rectifying channel subfamily J member 8	hsa04022	cGMP-PKG signaling pathway	GO:0001822,GO:0005515,GO:0005524,GO:0005739,GO:0005886,GO:0006813,GO:0007507,GO:0008076,GO:0008282,GO:0015272,GO:0017098,GO:0019829,GO:0030016,GO:0031004,GO:0032496,GO:0034765,GO:0042383,GO:0043330,GO:0048787,GO:0051607,GO:0071805,GO:0098662,GO:0098915,GO:0098978,GO:0099505,GO:0099508,GO:0150104,GO:1902282,GO:1990573	kidney development|protein binding|ATP binding|mitochondrion|plasma membrane|potassium ion transport|heart development|voltage-gated potassium channel complex|inward rectifying potassium channel|ATP-activated inward rectifier potassium channel activity|sulfonylurea receptor binding|ATPase-coupled monoatomic cation transmembrane transporter activity|myofibril|potassium ion-transporting ATPase comp…	WP706	Sudden infant death syndrome (SIDS) susceptibility pathways	R-HSA-112316,R-HSA-1296025,R-HSA-1296065,R-HSA-1296071	Neuronal System|ATP sensitive Potassium channels|Inwardly rectifying K+ channels|Potassium Channels
KCNK9	0.701637	8.02853	11.4225	3.5138	0.0227477	0.0427973	Up	0.0439367	0.0330664	0.0648888	0.0113915	0	0	51305	protein_coding	potassium two pore domain channel subfamily K member 9	hsa04925	Aldosterone synthesis and secretion	GO:0005267,GO:0005886,GO:0006813,GO:0008021,GO:0022841,GO:0030322,GO:0071805,GO:1990573	potassium channel activity|plasma membrane|potassium ion transport|synaptic vesicle|potassium ion leak channel activity|stabilization of membrane potential|potassium ion transmembrane transport|potassium ion import across plasma membrane	WP1602	Nicotine effect on dopaminergic neurons	R-HSA-112316,R-HSA-1296071,R-HSA-1296346,R-HSA-1299316,R-HSA-397014,R-HSA-5576886,R-HSA-5576891	Neuronal System|Potassium Channels|Tandem pore domain potassium channels|TWIK-releated acid-sensitive K+ channel (TASK)|Muscle contraction|Phase 4 - resting membrane potential|Cardiac conduction
COA6-AS1	44.7689	21.4204	0.479082	-1.06166	0.02254	0.0424396	Down	1.00105	0.849966	0.796071	1.71697	1.17062	2.15203	101927765	non_coding	COA6 antisense RNA 1
POU3F2	1.06977	10.1331	9.54416	3.25462	0.0225282	0.0424297	Up	0.0060531	0.0607401	0.131115	0.0125551	0	0.00626544	5454	protein_coding	POU class 3 homeobox 2			GO:0000785,GO:0000978,GO:0000981,GO:0001228,GO:0003677,GO:0003700,GO:0005515,GO:0005654,GO:0005667,GO:0006357,GO:0007399,GO:0008284,GO:0008544,GO:0010629,GO:0021799,GO:0021869,GO:0021897,GO:0021979,GO:0021985,GO:0022011,GO:0030182,GO:0040018,GO:0042802,GO:0045595,GO:0045944,GO:0048663,GO:0048665,GO:0048666,GO:0050770,GO:0061101,GO:0071310,GO:1990837	chromatin|RNA polymerase II cis-regulatory region sequence-specific DNA binding|DNA-binding transcription factor activity, RNA polymerase II-specific|DNA-binding transcription activator activity, RNA polymerase II-specific|DNA binding|DNA-binding transcription factor activity|protein binding|nucleoplasm|transcription regulator complex|regulation of transcription by RNA polymerase II|nervous syste…	WP3584,WP706	MECP2 and associated Rett syndrome|Sudden infant death syndrome (SIDS) susceptibility pathways	R-HSA-1266738,R-HSA-9619665,R-HSA-9675108	Developmental Biology|EGR2 and SOX10-mediated initiation of Schwann cell myelination|Nervous system development
CT45A3	4.52809	0	0.0377595	-4.72702	0.022316	0.0420541	Down	0	0	0	0.0298887	0.241726	0.119324	441519	protein_coding	cancer/testis antigen family 45 member A3			GO:0005515	protein binding
LOC105370567	14.876	34.4192	2.31854	1.21321	0.0222478	0.0419329	Up	0.239348	0.135098	0.176743	0.0672269	0.0627345	0.0877426	105370567	non_coding
PRKCQ-AS1	0	4.68763	24.1055	4.59129	0.0221633	0.0417893	Up	0.0656223	0.105358	0.0258442	0	0	0	439949	non_coding	PRKCQ antisense RNA 1
LINC00920	0.706224	8.01244	11.3795	3.50837	0.0219483	0.0414202	Up	0.323871	0.0974969	0.41454	0	0.0339554	0.0335232	100505865	non_coding	long intergenic non-protein coding RNA 920
NAV2-AS2	0.718948	7.75284	10.9308	3.45032	0.0218296	0.0412187	Up	0.207991	0.347849	0.307176	0.0359506	0	0.0358812	100874014	non_coding	NAV2 antisense RNA 2
LOC101929494	7.59638	0.618104	0.081346	-3.61978	0.0217728	0.0411181	Down	0	0.0527026	0.0517113	0.163406	0.825967	0.217454	101929494	non_coding
WASHC5-AS1	3.47001	15.809	4.53015	2.17956	0.0217694	0.0411181	Up	0.604485	1.01096	0.942344	0.365691	0.158439	0	106479020	non_coding	WASHC5 antisense RNA 1
LOC105377524	10.133	29.8142	2.93566	1.55369	0.0216825	0.0409679	Up	0.0890198	0.379641	0.24103	0.107707	0.0777755	0.0383927	105377524	non_coding
GAS5-AS1	46.7226	20.7586	0.445169	-1.16758	0.0216012	0.0408324	Down	1.27822	0.598561	0.964855	1.45817	1.38478	2.95482	100506046	non_coding	GAS5 antisense RNA 1
SEC24B-AS1	0.706224	8.69721	12.3399	3.62526	0.0215862	0.0408084	Up	0.030898	0.527081	0.304216	0	0.0323943	0.0319819	100533182	non_coding	SEC24B antisense RNA 1
RXRG	5.31421	0	0.0322234	-4.95575	0.0215364	0.0407233	Down	0	0	0	0.167268	0	0.0417364	6258	protein_coding	retinoid X receptor gamma	hsa04659,hsa04920,hsa03320,hsa04919,hsa04928,hsa05200,hsa05202,hsa05207,hsa05226,hsa05216,hsa05222,hsa05223,hsa05417	Th17 cell differentiation|Adipocytokine signaling pathway|PPAR signaling pathway|Thyroid hormone signaling pathway|Parathyroid hormone synthesis, secretion and action|Pathways in cancer|Transcriptional misregulation in cancer|Chemical carcinogenesis - receptor activation|Gastric cancer|Thyroid cancer|Small cell lung cancer|Non-small cell lung cancer|Lipid and atherosclerosis	GO:0000785,GO:0000981,GO:0003707,GO:0004879,GO:0005515,GO:0005654,GO:0005737,GO:0007422,GO:0007507,GO:0007519,GO:0008270,GO:0030154,GO:0030182,GO:0031641,GO:0032526,GO:0043401,GO:0044323,GO:0045944,GO:0048384,GO:0048856,GO:0090575,GO:0140693,GO:1990837	chromatin|DNA-binding transcription factor activity, RNA polymerase II-specific|nuclear steroid receptor activity|nuclear receptor activity|protein binding|nucleoplasm|cytoplasm|peripheral nervous system development|heart development|skeletal muscle tissue development|zinc ion binding|cell differentiation|neuron differentiation|regulation of myelination|response to retinoic acid|steroid hormone m…	WP236,WP170,WP4658,WP3942,WP4255,WP716,WP4341	Adipogenesis|Nuclear receptors|Small cell lung cancer|PPAR signaling pathway|Non-small cell lung cancer|Vitamin A and carotenoid metabolism|Non-genomic actions of 1,25 dihydroxyvitamin D3	R-HSA-162582,R-HSA-212436,R-HSA-383280,R-HSA-5362517,R-HSA-73857,R-HSA-74160,R-HSA-9006931	Signal Transduction|Generic Transcription Pathway|Nuclear Receptor transcription pathway|Signaling by Retinoic Acid|RNA Polymerase II Transcription|Gene expression (Transcription)|Signaling by Nuclear Receptors
HLA-DOB	2.14412	11.7003	5.50222	2.46001	0.0215117	0.0406811	Up	0.200697	0.179014	0.461073	0.0462531	0.0233796	0.0692459	3112	protein_coding	major histocompatibility complex%2C class II%2C DO beta	hsa04514,hsa04145,hsa04640,hsa04612,hsa04658,hsa04659,hsa04672,hsa05166,hsa05164,hsa05168,hsa05169,hsa05150,hsa05152,hsa05145,hsa05140,hsa05310,hsa05322,hsa05323,hsa05320,hsa05321,hsa05330,hsa05332,hsa05416,hsa04940	Cell adhesion molecules|Phagosome|Hematopoietic cell lineage|Antigen processing and presentation|Th1 and Th2 cell differentiation|Th17 cell differentiation|Intestinal immune network for IgA production|Human T-cell leukemia virus 1 infection|Influenza A|Herpes simplex virus 1 infection|Epstein-Barr virus infection|Staphylococcus aureus infection|Tuberculosis|Toxoplasmosis|Leishmaniasis|Asthma|Syst…	GO:0002250,GO:0002381,GO:0002503,GO:0002587,GO:0005764,GO:0005765,GO:0010008,GO:0019886,GO:0023026,GO:0032395,GO:0042613,GO:0050870	adaptive immune response|immunoglobulin production involved in immunoglobulin-mediated immune response|peptide antigen assembly with MHC class II protein complex|negative regulation of antigen processing and presentation of peptide antigen via MHC class II|lysosome|lysosomal membrane|endosome membrane|antigen processing and presentation of exogenous peptide antigen via MHC class II|MHC class II p…	WP2328,WP4217	Allograft rejection|Ebola virus infection in host	R-HSA-1280218,R-HSA-168256,R-HSA-2132295	Adaptive Immune System|Immune System|MHC class II antigen presentation
ACTC1	5.90946	0.312516	0.0563244	-4.1501	0.0214714	0.0406138	Down	0.0213961	0	0	0.177516	0.157025	0.0442933	70	protein_coding	actin alpha cardiac muscle 1	hsa04260,hsa04261,hsa05410,hsa05414	Cardiac muscle contraction|Adrenergic signaling in cardiomyocytes|Hypertrophic cardiomyopathy|Dilated cardiomyopathy	GO:0000146,GO:0005524,GO:0005615,GO:0005737,GO:0005829,GO:0005884,GO:0005925,GO:0007015,GO:0010628,GO:0016020,GO:0016787,GO:0017022,GO:0030017,GO:0030027,GO:0030048,GO:0030175,GO:0030240,GO:0031032,GO:0031674,GO:0033275,GO:0043066,GO:0044297,GO:0055003,GO:0055008,GO:0060047,GO:0070062,GO:0072562,GO:0090131,GO:0098978	microfilament motor activity|ATP binding|extracellular space|cytoplasm|cytosol|actin filament|focal adhesion|actin filament organization|positive regulation of gene expression|membrane|hydrolase activity|myosin binding|sarcomere|lamellipodium|actin filament-based movement|filopodium|skeletal muscle thin filament assembly|actomyosin structure organization|I band|actin-myosin filament sliding|negat…	WP289,WP2406,WP383,WP4657,WP4534,WP5087	Myometrial relaxation and contraction pathways|Cardiac progenitor differentiation|Striated muscle contraction pathway|22q11.2 copy number variation syndrome|Mechanoregulation and pathology of YAP/TAZ via Hippo and non-Hippo mechanisms|Malignant pleural mesothelioma	R-HSA-162582,R-HSA-194315,R-HSA-390522,R-HSA-397014,R-HSA-8980692,R-HSA-9012999,R-HSA-9013026,R-HSA-9716542	Signal Transduction|Signaling by Rho GTPases|Striated Muscle Contraction|Muscle contraction|RHOA GTPase cycle|RHO GTPase cycle|RHOB GTPase cycle|Signaling by Rho GTPases, Miro GTPases and RHOBTB3
LINC00518	0	5.5331	28.4933	4.83255	0.0214373	0.0405626	Up	0.0783815	0	0.0964661	0	0	0	221718	non_coding	long intergenic non-protein coding RNA 518			GO:0005515	protein binding
LOC105370348	0.36813	6.22719	16.4459	4.03966	0.0214338	0.0405606	Up	0.395842	0.238326	0.155895	0	0	0.0409728	105370348	non_coding
LOC105373193	14.6703	3.43762	0.233387	-2.0992	0.0213828	0.0404819	Down	0.657098	0.439578	0.107828	1.24935	2.29639	1.24694	105373193	non_coding
LOC100506076	0.350819	6.23177	16.4566	4.04059	0.0210569	0.0398957	Up	0.284321	0.285303	0.139969	0.036858	0	0	100506076	non_coding	uncharacterized LOC100506076
LOC105371637	26.6313	9.97957	0.373826	-1.41956	0.0210404	0.0398687	Down	0.0523689	0.0716589	0.0281244	0.118496	0.154732	0.103484	105371637	non_coding
SLC2A4	7.46351	0.314807	0.0445363	-4.48888	0.0207674	0.0393862	Down	0	0.00879157	0	0.0181723	0.183711	0	6517	protein_coding	solute carrier family 2 member 4	hsa04068,hsa04152,hsa04910,hsa04920,hsa05415,hsa04930,hsa04931	FoxO signaling pathway|AMPK signaling pathway|Insulin signaling pathway|Adipocytokine signaling pathway|Diabetic cardiomyopathy|Type II diabetes mellitus|Insulin resistance	GO:0005355,GO:0005515,GO:0005771,GO:0005802,GO:0005829,GO:0005886,GO:0005905,GO:0005975,GO:0007611,GO:0007614,GO:0007616,GO:0009897,GO:0010021,GO:0012505,GO:0012506,GO:0015304,GO:0016020,GO:0016529,GO:0030136,GO:0030140,GO:0030315,GO:0030659,GO:0031550,GO:0032593,GO:0032869,GO:0042383,GO:0042593,GO:0044381,GO:0045121,GO:0045471,GO:0046323,GO:0048471,GO:0050873,GO:0055056,GO:0070062,GO:0070837,GO:…	glucose transmembrane transporter activity|protein binding|multivesicular body|trans-Golgi network|cytosol|plasma membrane|clathrin-coated pit|carbohydrate metabolic process|learning or memory|short-term memory|long-term memory|external side of plasma membrane|amylopectin biosynthetic process|endomembrane system|vesicle membrane|glucose uniporter activity|membrane|sarcoplasmic reticulum|clathrin-…	WP5046,WP236,WP4844,WP534,WP3599,WP2882,WP3932,WP5181,WP4657,WP4970,WP1584,WP481,WP5318,WP2884,WP1403,WP3635,WP2877,WP1946,WP4030,WP3915,WP3634	NAD metabolism in oncogene-induced senescence and mitochondrial dysfunction-associated senescence|Adipogenesis|Influence of laminopathies on Wnt signaling|Glycolysis and gluconeogenesis|Transcription factor regulation in adipogenesis|Nuclear receptors meta-pathway|Focal adhesion: PI3K-Akt-mTOR-signaling pathway|Roles of ceramides in development of insulin resistance|22q11.2 copy number variation …	R-HSA-1266738,R-HSA-1445148,R-HSA-189200,R-HSA-199991,R-HSA-381340,R-HSA-382551,R-HSA-425407,R-HSA-5653656	Developmental Biology|Translocation of SLC2A4 (GLUT4) to the plasma membrane|Cellular hexose transport|Membrane Trafficking|Transcriptional regulation of white adipocyte differentiation|Transport of small molecules|SLC-mediated transmembrane transport|Vesicle-mediated transport
TLL1	7.10293	0.314807	0.0469691	-4.41214	0.0207608	0.0393824	Down	0	0.00281514	0	0.0436421	0	0.0145193	7092	protein_coding	tolloid like 1			GO:0001501,GO:0004222,GO:0004252,GO:0005509,GO:0005576,GO:0005615,GO:0008270,GO:0009953,GO:0016485,GO:0030154,GO:0030199	skeletal system development|metalloendopeptidase activity|serine-type endopeptidase activity|calcium ion binding|extracellular region|extracellular space|zinc ion binding|dorsal/ventral pattern formation|protein processing|cell differentiation|collagen fibril organization			R-HSA-1474228,R-HSA-1474244,R-HSA-1474290,R-HSA-1650814,R-HSA-2022090,R-HSA-2214320,R-HSA-2243919	Degradation of the extracellular matrix|Extracellular matrix organization|Collagen formation|Collagen biosynthesis and modifying enzymes|Assembly of collagen fibrils and other multimeric structures|Anchoring fibril formation|Crosslinking of collagen fibrils
LOXL1-AS1	4.64823	0	0.0368853	-4.76081	0.0207042	0.039288	Down	0	0	0	0.0107826	0.0436024	0.0860947	100287616	non_coding	LOXL1 antisense RNA 1
HRCT1	0	4.97707	25.606	4.67841	0.0206257	0.0391477	Up	0.031625	0.317343	0.155687	0	0	0	646962	protein_coding	histidine rich carboxyl terminus 1			GO:0016020	membrane
MMP19	6.21752	0.303297	0.0535011	-4.22429	0.0205482	0.0390048	Down	0	0	0.0086211	0.0726463	0.0826212	0.00906327	4327	protein_coding	matrix metallopeptidase 19			GO:0001525,GO:0001541,GO:0001542,GO:0001554,GO:0004222,GO:0004252,GO:0005576,GO:0006508,GO:0008270,GO:0009725,GO:0022617,GO:0030154,GO:0030198,GO:0030574,GO:0031012,GO:0051591	angiogenesis|ovarian follicle development|ovulation from ovarian follicle|luteolysis|metalloendopeptidase activity|serine-type endopeptidase activity|extracellular region|proteolysis|zinc ion binding|response to hormone|extracellular matrix disassembly|cell differentiation|extracellular matrix organization|collagen catabolic process|extracellular matrix|response to cAMP	WP5283,WP129	Chronic hyperglycemia impairment of neuron function|Matrix metalloproteinases	R-HSA-1442490,R-HSA-1474228,R-HSA-1474228,R-HSA-1474244,R-HSA-1474244	Collagen degradation|Degradation of the extracellular matrix|Degradation of the extracellular matrix|Extracellular matrix organization|Extracellular matrix organization
TBX6	1.42517	9.91055	7.00181	2.80773	0.0205287	0.0389721	Up	0.209434	0.0656741	0.141765	0.013575	0.0137235	0.0270975	6911	protein_coding	T-box transcription factor 6			GO:0000122,GO:0000785,GO:0000978,GO:0000981,GO:0001570,GO:0001708,GO:0001947,GO:0003677,GO:0005515,GO:0005634,GO:0006357,GO:0007498,GO:0007501,GO:0009653,GO:0010977,GO:0014043,GO:0023019,GO:0032525,GO:0043433,GO:0045944,GO:0061629,GO:1990837	negative regulation of transcription by RNA polymerase II|chromatin|RNA polymerase II cis-regulatory region sequence-specific DNA binding|DNA-binding transcription factor activity, RNA polymerase II-specific|vasculogenesis|cell fate specification|heart looping|DNA binding|protein binding|nucleus|regulation of transcription by RNA polymerase II|mesoderm development|mesodermal cell fate specificati…	WP2064,WP4949,WP4785,WP2857,WP2854	Neural crest differentiation|16p11.2 proximal deletion syndrome|Somitogenesis in the context of spondylocostal dysostosis|Mesodermal commitment pathway|Gene regulatory network modelling somitogenesis	R-HSA-1266738,R-HSA-9758941,R-HSA-9793380	Developmental Biology|Gastrulation|Formation of paraxial mesoderm
NMBR	0	4.66232	23.9879	4.58423	0.0202769	0.0385068	Up	0.0562512	0.047038	0.0369226	0	0	0	4829	protein_coding	neuromedin B receptor	hsa04080	Neuroactive ligand-receptor interaction	GO:0004946,GO:0005829,GO:0005886,GO:0007186,GO:0007200,GO:0007218,GO:0008188,GO:0031989,GO:0032715,GO:0032727,GO:0090290,GO:0140374,GO:0160023,GO:1903942	bombesin receptor activity|cytosol|plasma membrane|G protein-coupled receptor signaling pathway|phospholipase C-activating G protein-coupled receptor signaling pathway|neuropeptide signaling pathway|neuropeptide receptor activity|bombesin receptor signaling pathway|negative regulation of interleukin-6 production|positive regulation of interferon-alpha production|positive regulation of osteoclast …	WP24,WP455	Peptide GPCRs|GPCRs, class A rhodopsin-like	R-HSA-162582,R-HSA-372790,R-HSA-373076,R-HSA-375276,R-HSA-388396,R-HSA-416476,R-HSA-500792	Signal Transduction|Signaling by GPCR|Class A/1 (Rhodopsin-like receptors)|Peptide ligand-binding receptors|GPCR downstream signalling|G alpha (q) signalling events|GPCR ligand binding
FAM225B	9.31274	1.24314	0.133674	-2.90321	0.0201565	0.0382909	Down	0.0101858	0.0051105	0.00501437	0.042254	0.0213581	0.0738018	100128385	non_coding	family with sequence similarity 225 member B
TM6SF2	14.6901	3.06292	0.209318	-2.25623	0.0199829	0.0379863	Down	0.0389584	0.0195465	0.134252	0.444432	0.265492	0.141137	53345	protein_coding	transmembrane 6 superfamily member 2			GO:0003674,GO:0005515,GO:0005789,GO:0006629,GO:0019216,GO:0033116,GO:0042802,GO:0055088	molecular_function|protein binding|endoplasmic reticulum membrane|lipid metabolic process|regulation of lipid metabolic process|endoplasmic reticulum-Golgi intermediate compartment membrane|identical protein binding|lipid homeostasis
HOXA2	7.90799	25.8185	3.24024	1.6961	0.0199569	0.0379494	Up	0.438455	0.633556	0.379891	0.145508	0.257425	0.0181534	3199	protein_coding	homeobox A2			GO:0000122,GO:0000785,GO:0000981,GO:0001227,GO:0001709,GO:0002076,GO:0005654,GO:0007379,GO:0008045,GO:0009952,GO:0009953,GO:0021568,GO:0021658,GO:0035284,GO:0042474,GO:0043231,GO:0045665,GO:0045668,GO:0045944,GO:0048703,GO:0060037,GO:0061061,GO:0071300,GO:1990837	negative regulation of transcription by RNA polymerase II|chromatin|DNA-binding transcription factor activity, RNA polymerase II-specific|DNA-binding transcription repressor activity, RNA polymerase II-specific|cell fate determination|osteoblast development|nucleoplasm|segment specification|motor neuron axon guidance|anterior/posterior pattern specification|dorsal/ventral pattern formation|rhombo…			R-HSA-1266738,R-HSA-376176,R-HSA-422475,R-HSA-5617472,R-HSA-5619507,R-HSA-9010553,R-HSA-9675108	Developmental Biology|Signaling by ROBO receptors|Axon guidance|Activation of anterior HOX genes in hindbrain development during early embryogenesis|Activation of HOX genes during differentiation|Regulation of expression of SLITs and ROBOs|Nervous system development
LOC105371452	11.1229	1.86353	0.167141	-2.58086	0.0199539	0.0379479	Down	0.0821372	0.247263	0.161741	0.425914	1.63618	0.680148	105371452	non_coding
CATSPER3	21.9678	5.90551	0.268381	-1.89765	0.0199198	0.0378872	Down	0.283692	0.0437956	0.0859438	0.226316	0.800772	0.406583	347732	protein_coding	cation channel sperm associated 3			GO:0001669,GO:0005245,GO:0005783,GO:0005886,GO:0006814,GO:0030317,GO:0031514,GO:0034765,GO:0036128,GO:0048240,GO:0051649,GO:0070588	acrosomal vesicle|voltage-gated calcium channel activity|endoplasmic reticulum|plasma membrane|sodium ion transport|flagellated sperm motility|motile cilium|regulation of monoatomic ion transmembrane transport|CatSper complex|sperm capacitation|establishment of localization in cell|calcium ion transmembrane transport			R-HSA-1187000,R-HSA-1300642,R-HSA-1474165	Fertilization|Sperm Motility And Taxes|Reproduction
RAET1L	16.2365	3.76159	0.230871	-2.11484	0.0197111	0.0375527	Down	0.0439367	0.198398	0.0216296	0.364527	0.32245	0.363824	154064	protein_coding	retinoic acid early transcript 1L	hsa04650	Natural killer cell mediated cytotoxicity	GO:0001916,GO:0002376,GO:0002476,GO:0002486,GO:0005515,GO:0005576,GO:0005615,GO:0005783,GO:0005886,GO:0006955,GO:0009897,GO:0043231	positive regulation of T cell mediated cytotoxicity|immune system process|antigen processing and presentation of endogenous peptide antigen via MHC class Ib|antigen processing and presentation of endogenous peptide antigen via MHC class I via ER pathway, TAP-independent|protein binding|extracellular region|extracellular space|endoplasmic reticulum|plasma membrane|immune response|external side of …			R-HSA-163125,R-HSA-392499,R-HSA-597592	Post-translational modification: synthesis of GPI-anchored proteins|Metabolism of proteins|Post-translational protein modification
CISH	43.9895	21.3329	0.485376	-1.04282	0.0196617	0.0374669	Down	0.11066	0.116886	0.172031	0.235566	0.27478	0.247168	1154	protein_coding	cytokine inducible SH2 containing protein	hsa04630,hsa04917	JAK-STAT signaling pathway|Prolactin signaling pathway	GO:0001558,GO:0003674,GO:0005515,GO:0005575,GO:0005829,GO:0005886,GO:0005942,GO:0007205,GO:0009968,GO:0016567,GO:0035556,GO:0046854,GO:0046935	regulation of cell growth|molecular_function|protein binding|cellular_component|cytosol|plasma membrane|phosphatidylinositol 3-kinase complex|protein kinase C-activating G protein-coupled receptor signaling pathway|negative regulation of signal transduction|protein ubiquitination|intracellular signal transduction|phosphatidylinositol phosphate biosynthetic process|1-phosphatidylinositol-3-kinase …	WP1544,WP2034,WP49,WP2037,WP2203,WP581	MicroRNAs in cardiomyocyte hypertrophy|Leptin signaling pathway|IL-2 signaling pathway|Prolactin signaling pathway|Thymic stromal lymphopoietin (TSLP) signaling pathway|EPO receptor signaling	R-HSA-1266695,R-HSA-1280215,R-HSA-1280215,R-HSA-168256,R-HSA-168256,R-HSA-392499,R-HSA-449147,R-HSA-597592,R-HSA-8951664,R-HSA-982772	Interleukin-7 signaling|Cytokine Signaling in Immune system|Cytokine Signaling in Immune system|Immune System|Immune System|Metabolism of proteins|Signaling by Interleukins|Post-translational protein modification|Neddylation|Growth hormone receptor signaling
DLG1-AS1	3.0856	14.9429	4.78817	2.25948	0.0195391	0.0372538	Up	0.312536	0.331039	0.188049	0.0180069	0.127428	0.0179722	100507086	non_coding	DLG1 antisense RNA 1					WP4906	3q29 copy number variation syndrome
KRT19	5.58765	0	0.0306113	-5.02979	0.0195098	0.0372063	Down	0	0	0	0.308864	0.0446062	0	3880	protein_coding	keratin 19	hsa04915,hsa05150	Estrogen signaling pathway|Staphylococcus aureus infection	GO:0005200,GO:0005515,GO:0005829,GO:0005882,GO:0005886,GO:0007219,GO:0008307,GO:0016327,GO:0030018,GO:0030855,GO:0042383,GO:0043034,GO:0043627,GO:0045109,GO:0045214,GO:0060706,GO:0070062,GO:0071944,GO:1990357	structural constituent of cytoskeleton|protein binding|cytosol|intermediate filament|plasma membrane|Notch signaling pathway|structural constituent of muscle|apicolateral plasma membrane|Z disc|epithelial cell differentiation|sarcolemma|costamere|response to estrogen|intermediate filament organization|sarcomere organization|cell differentiation involved in embryonic placenta development|extracell…	WP2840,WP4970	Hair follicle development: cytodifferentiation - part 3 of 3|Galanin receptor pathway	R-HSA-1266738,R-HSA-6805567,R-HSA-6809371	Developmental Biology|Keratinization|Formation of the cornified envelope
MAP2	8.05358	23.9482	2.96703	1.56902	0.0194701	0.0371347	Up	0.0941134	0.0561526	0.0450789	0.0263792	0.0213342	0.0131642	4133	protein_coding	microtubule associated protein 2			GO:0000226,GO:0002162,GO:0005198,GO:0005515,GO:0005516,GO:0005737,GO:0005829,GO:0005874,GO:0005875,GO:0008017,GO:0016358,GO:0021954,GO:0030425,GO:0030517,GO:0031113,GO:0031115,GO:0031175,GO:0032839,GO:0032880,GO:0043005,GO:0043025,GO:0043194,GO:0043198,GO:0043203,GO:0044294,GO:0044304,GO:0044307,GO:0048156,GO:0048813,GO:0097441,GO:0150001,GO:0150002,GO:0150014,GO:1901953,GO:1902513,GO:1902737,GO:…	microtubule cytoskeleton organization|dystroglycan binding|structural molecule activity|protein binding|calmodulin binding|cytoplasm|cytosol|microtubule|microtubule associated complex|microtubule binding|dendrite development|central nervous system neuron development|dendrite|negative regulation of axon extension|regulation of microtubule polymerization|negative regulation of microtubule polymeriz…	WP706,WP5265,WP3298,WP422	Sudden infant death syndrome (SIDS) susceptibility pathways|Neurogenesis regulation in the olfactory epithelium|Melatonin metabolism and effects|MAPK cascade
FAM13B-AS1	5.31169	20.9951	3.96309	1.98662	0.0193945	0.0369946	Up	0.243036	0.132099	0.309081	0	0.0743182	0.0838539	100130172	non_coding	FAM13B antisense RNA 1
NUP210	11.962	1.86588	0.155803	-2.68221	0.0192833	0.0368069	Down	0.013793	0	0.00271606	0.0171653	0.0433827	0.0371198	23225	protein_coding	nucleoporin 210	hsa03013,hsa05014	Nucleocytoplasmic transport|Amyotrophic lateral sclerosis	GO:0005515,GO:0005635,GO:0005643,GO:0005789,GO:0006913,GO:0015031,GO:0016020,GO:0031965,GO:0051028	protein binding|nuclear envelope|nuclear pore|endoplasmic reticulum membrane|nucleocytoplasmic transport|protein transport|membrane|nuclear membrane|mRNA transport			R-HSA-1169408,R-HSA-1169410,R-HSA-1280215,R-HSA-1430728,R-HSA-159227,R-HSA-159230,R-HSA-159231,R-HSA-159234,R-HSA-159236,R-HSA-162587,R-HSA-162599,R-HSA-162906,R-HSA-162906,R-HSA-162909,R-HSA-162909,R-HSA-1640170,R-HSA-1643685,R-HSA-1643685,R-HSA-165054,R-HSA-168255,R-HSA-168256,R-HSA-168271,R-HSA-168273,R-HSA-168274,R-HSA-168276,R-HSA-168325,R-HSA-168333,R-HSA-170822,R-HSA-176033,R-HSA-177243,R-…	ISG15 antiviral mechanism|Antiviral mechanism by IFN-stimulated genes|Cytokine Signaling in Immune system|Metabolism|Transport of the SLBP independent Mature mRNA|Transport of the SLBP Dependant Mature mRNA|Transport of Mature mRNA Derived from an Intronless Transcript|Transport of Mature mRNAs Derived from Intronless Transcripts|Transport of Mature mRNA derived from an Intron-Containing Transcri…
PLCL1	0	5.33563	27.4312	4.77774	0.0192033	0.0366705	Up	0.00762098	0.0535311	0.00375173	0	0	0	5334	protein_coding	phospholipase C like 1 (inactive)	hsa04727	GABAergic synapse	GO:0004435,GO:0004629,GO:0005737,GO:0006629,GO:0007214,GO:0032228,GO:0035556,GO:0120163,GO:1900122	phosphatidylinositol phospholipase C activity|phospholipase C activity|cytoplasm|lipid metabolic process|gamma-aminobutyric acid signaling pathway|regulation of synaptic transmission, GABAergic|intracellular signal transduction|negative regulation of cold-induced thermogenesis|positive regulation of receptor binding	WP3958	GPR40 pathway
LOC105369755	50.3363	25.0162	0.497547	-1.00709	0.0189487	0.0362005	Down	1.04118	0.794027	1.51718	1.85723	2.27052	2.06918	105369755	non_coding
GALNT3	4.66451	19.9844	4.30941	2.10749	0.018925	0.0361673	Up	0.105408	0.166213	0.0494202	0.0364388	0	0.031173	2591	protein_coding	polypeptide N-acetylgalactosaminyltransferase 3	hsa00512,hsa00514	Mucin type O-glycan biosynthesis|Other types of O-glycan biosynthesis	GO:0000139,GO:0004653,GO:0005509,GO:0005794,GO:0005975,GO:0006493,GO:0007283,GO:0008543,GO:0016020,GO:0016266,GO:0018242,GO:0018243,GO:0030145,GO:0030246,GO:0032580,GO:0048471,GO:0070062	Golgi membrane|polypeptide N-acetylgalactosaminyltransferase activity|calcium ion binding|Golgi apparatus|carbohydrate metabolic process|protein O-linked glycosylation|spermatogenesis|fibroblast growth factor receptor signaling pathway|membrane|O-glycan processing|protein O-linked glycosylation via serine|protein O-linked glycosylation via threonine|manganese ion binding|carbohydrate binding|Golg…	WP4790	FGF23 signaling in hypophosphatemic rickets and related disorders	R-HSA-162582,R-HSA-1643685,R-HSA-190236,R-HSA-190239,R-HSA-190372,R-HSA-3781865,R-HSA-3906995,R-HSA-392499,R-HSA-5083625,R-HSA-5173105,R-HSA-5654741,R-HSA-5668914,R-HSA-597592,R-HSA-9006934,R-HSA-913709	Signal Transduction|Disease|Signaling by FGFR|FGFR3 ligand binding and activation|FGFR3c ligand binding and activation|Diseases of glycosylation|Diseases associated with O-glycosylation of proteins|Metabolism of proteins|Defective GALNT3 causes HFTC|O-linked glycosylation|Signaling by FGFR3|Diseases of metabolism|Post-translational protein modification|Signaling by Receptor Tyrosine Kinases|O-lin…
LOC105371501	7.17217	0.314807	0.0465585	-4.42481	0.0188516	0.0360436	Down	0	0.0336412	0	0.382454	0	0.312313	105371501	non_coding
LOC105373383	6.06882	0.312516	0.0550325	-4.18357	0.0187824	0.0359226	Down	0.0533744	0	0	0.221414	0.223836	0.49722	105373383	non_coding	uncharacterized LOC105373383
LOC107986025	0.350819	7.18073	18.9611	4.24497	0.0187617	0.035887	Up	0.00720151	0.122849	0.0354523	0.00746854	0	0	107986025	non_coding
TTC4	12.9406	2.78264	0.215099	-2.21693	0.0186553	0.0357074	Down	0.0251014	0.0377821	0.0494286	0.195241	0.184218	0.103928	7268	protein_coding	tetratricopeptide repeat domain 4			GO:0005515,GO:0005634,GO:0005654,GO:0005737,GO:0006457,GO:0030544,GO:0045087,GO:0051607,GO:0051879	protein binding|nucleus|nucleoplasm|cytoplasm|protein folding|Hsp70 protein binding|innate immune response|defense response to virus|Hsp90 protein binding
LSMEM2	47.8372	19.9654	0.418545	-1.25655	0.0186514	0.0357038	Down	0.171045	0.0965452	0.421019	0.498902	0.403488	0.597527	132228	protein_coding	leucine rich single-pass membrane protein 2			GO:0005515,GO:0016020	protein binding|membrane
STK31	0.688912	9.07665	12.9913	3.69947	0.0185897	0.0355936	Up	0.140435	0.078289	0.00768165	0.00809125	0.00817977	0	56164	protein_coding	serine/threonine kinase 31			GO:0001669,GO:0004674,GO:0005524,GO:0006468,GO:0106310	acrosomal vesicle|protein serine/threonine kinase activity|ATP binding|protein phosphorylation|protein serine kinase activity
LOC105376134	0	4.96796	25.5635	4.67601	0.0185816	0.0355862	Up	0.331496	0.0665281	0.130554	0	0	0	105376134	non_coding
LOC107987150	2.07132	12.0751	5.77701	2.53032	0.0185389	0.0355122	Up	0.165913	0.0647446	0.127054	0.00955917	0.038655	0.00954073	107987150	non_coding
PKDCC	9.20073	1.24314	0.135072	-2.8882	0.0181837	0.0348745	Down	0.0237505	0.0119163	0.0116922	0.135471	0.074702	0.110627	91461	protein_coding	protein kinase domain containing%2C cytoplasmic			GO:0001501,GO:0004672,GO:0004715,GO:0005524,GO:0005576,GO:0005794,GO:0015031,GO:0018108,GO:0030154,GO:0030282,GO:0030501,GO:0032332,GO:0035108,GO:0035264,GO:0042997,GO:0048286,GO:0048566,GO:0060021	skeletal system development|protein kinase activity|non-membrane spanning protein tyrosine kinase activity|ATP binding|extracellular region|Golgi apparatus|protein transport|peptidyl-tyrosine phosphorylation|cell differentiation|bone mineralization|positive regulation of bone mineralization|positive regulation of chondrocyte differentiation|limb morphogenesis|multicellular organism growth|negativ…
SGK2	2.10136	13.1777	6.2655	2.64743	0.01795	0.034457	Up	0.12467	0.0341183	0.323607	0.0117539	0.0356474	0.0234624	10110	protein_coding	serum/glucocorticoid regulated kinase 2	hsa04068,hsa04151	FoxO signaling pathway|PI3K-Akt signaling pathway	GO:0001558,GO:0004674,GO:0005515,GO:0005524,GO:0005654,GO:0005829,GO:0006468,GO:0006979,GO:0015459,GO:0017080,GO:0018105,GO:0032411,GO:0035556,GO:0042127,GO:0106310	regulation of cell growth|protein serine/threonine kinase activity|protein binding|ATP binding|nucleoplasm|cytosol|protein phosphorylation|response to oxidative stress|potassium channel regulator activity|sodium channel regulator activity|peptidyl-serine phosphorylation|positive regulation of transporter activity|intracellular signal transduction|regulation of cell population proliferation|protei…	WP481,WP4172	Insulin signaling|PI3K-Akt signaling pathway	R-HSA-2672351,R-HSA-382551,R-HSA-983712	Stimuli-sensing channels|Transport of small molecules|Ion channel transport
LOC105370672	0	4.95176	25.4881	4.67175	0.0177561	0.0341077	Up	0.0118515	0.0416234	0.0408405	0	0	0	105370672	non_coding
ZNF8-ERVK3-1	42.5745	17.1788	0.40243	-1.31319	0.0177027	0.0340128	Down	0.151412	0.151935	0.0434807	0.327137	0.324102	0.150193	108903150	non_coding	ZNF8-ERVK3-1 readthrough
LOC102724851	0.676188	8.6282	12.4471	3.63773	0.01759	0.033815	Up	0.015116	0.0176962	0.0372073	0	0.00528266	0	102724851	non_coding
LOC107984088	6.37584	0.312516	0.0523242	-4.25638	0.0174956	0.0336374	Down	0.0128062	0	0	0.146091	0.0268526	0.0662769	107984088	non_coding
PLXNA4	0	5.21365	26.8578	4.74727	0.0174728	0.0336048	Up	0.00912692	0.00183169	0.0197696	0	0	0	91584	protein_coding	plexin A4	hsa04360	Axon guidance	GO:0002116,GO:0005886,GO:0007162,GO:0008360,GO:0017154,GO:0021612,GO:0021615,GO:0021637,GO:0021644,GO:0021784,GO:0021793,GO:0021960,GO:0030334,GO:0035050,GO:0043087,GO:0048485,GO:0048841,GO:0050772,GO:0050923,GO:0071526,GO:0097492,GO:0099558,GO:0150053,GO:1902287	semaphorin receptor complex|plasma membrane|negative regulation of cell adhesion|regulation of cell shape|semaphorin receptor activity|facial nerve structural organization|glossopharyngeal nerve morphogenesis|trigeminal nerve structural organization|vagus nerve morphogenesis|postganglionic parasympathetic fiber development|chemorepulsion of branchiomotor axon|anterior commissure morphogenesis|reg…	WP5144	NRP1-triggered signaling pathways in pancreatic cancer	R-HSA-1266738,R-HSA-1266738,R-HSA-212436,R-HSA-373755,R-HSA-373755,R-HSA-399954,R-HSA-399955,R-HSA-399955,R-HSA-399956,R-HSA-399956,R-HSA-416700,R-HSA-422475,R-HSA-422475,R-HSA-73857,R-HSA-74160,R-HSA-9614085,R-HSA-9615017,R-HSA-9675108,R-HSA-9675108	Developmental Biology|Developmental Biology|Generic Transcription Pathway|Semaphorin interactions|Semaphorin interactions|Sema3A PAK dependent Axon repulsion|SEMA3A-Plexin repulsion signaling by inhibiting Integrin adhesion|SEMA3A-Plexin repulsion signaling by inhibiting Integrin adhesion|CRMPs in Sema3A signaling|CRMPs in Sema3A signaling|Other semaphorin interactions|Axon guidance|Axon guidance…
LOC107984948	33.8208	12.9572	0.383711	-1.38191	0.0174666	0.0335966	Down	0.165192	0.497289	0.715638	1.16496	1.07379	1.06012	107984948	non_coding
LOC105377769	26.8878	9.60955	0.357738	-1.48302	0.0174133	0.0335053	Down	1.43078	0.574288	0.939144	2.96766	1.90008	2.66574	105377769	non_coding
LOC105372295	22.1714	7.45418	0.336025	-1.57336	0.017191	0.0331146	Down	0.22922	0.204455	0.175533	0.686745	0.507343	0.474522	105372295	non_coding
CEMP1	58.9851	25.48	0.432692	-1.20859	0.0171856	0.0331081	Down	0.258248	0.367115	1.1442	1.09361	1.51171	1.15833	752014	protein_coding	cementum protein 1			GO:0005515,GO:0005634,GO:0005654,GO:0005737,GO:0008283,GO:0030154,GO:0031214,GO:0042476,GO:0046848	protein binding|nucleus|nucleoplasm|cytoplasm|cell population proliferation|cell differentiation|biomineral tissue development|odontogenesis|hydroxyapatite binding
ZNF761	44.5078	20.3585	0.45834	-1.12551	0.0171461	0.0330431	Down	0.107548	0.101571	0.205551	0.255877	0.265309	0.307769	388561	protein_coding	zinc finger protein 761	hsa05168	Herpes simplex virus 1 infection	GO:0000978,GO:0046872	RNA polymerase II cis-regulatory region sequence-specific DNA binding|metal ion binding			R-HSA-212436,R-HSA-73857,R-HSA-74160	Generic Transcription Pathway|RNA Polymerase II Transcription|Gene expression (Transcription)
HR	4.46802	20.5199	4.55546	2.1876	0.0170406	0.0328581	Up	0.220159	0.0525998	0.0722546	0.00543624	0.0549571	0.0108515	55806	protein_coding	HR lysine demethylase and nuclear receptor corepressor			GO:0000118,GO:0000785,GO:0003712,GO:0005515,GO:0005654,GO:0006351,GO:0006357,GO:0031490,GO:0032454,GO:0033169,GO:0046872,GO:0140683	histone deacetylase complex|chromatin|transcription coregulator activity|protein binding|nucleoplasm|DNA-templated transcription|regulation of transcription by RNA polymerase II|chromatin DNA binding|histone H3K9 demethylase activity|histone H3-K9 demethylation|metal ion binding|histone H3K9me/H3K9me2 demethylase activity	WP2840	Hair follicle development: cytodifferentiation - part 3 of 3
LOC105379752	0.701637	8.73185	12.4092	3.63334	0.0170159	0.0328143	Up	0.0398119	0.0435812	0.0178173	0.00750693	0	0	105379752	protein_coding
ADAMTS5	10.2532	28.9573	2.82685	1.4992	0.0169371	0.0326733	Up	0.0710945	0.136735	0.0670817	0.0430096	0.0186343	0.0275957	11096	protein_coding	ADAM metallopeptidase with thrombospondin type 1 motif 5			GO:0003180,GO:0003184,GO:0003203,GO:0004175,GO:0004222,GO:0005178,GO:0005515,GO:0005576,GO:0005615,GO:0005788,GO:0006508,GO:0007520,GO:0008201,GO:0008233,GO:0008237,GO:0008270,GO:0022617,GO:0030198,GO:0031012,GO:0042742,GO:0042802,GO:0044691,GO:0050840,GO:0062023,GO:0120163	aortic valve morphogenesis|pulmonary valve morphogenesis|endocardial cushion morphogenesis|endopeptidase activity|metalloendopeptidase activity|integrin binding|protein binding|extracellular region|extracellular space|endoplasmic reticulum lumen|proteolysis|myoblast fusion|heparin binding|peptidase activity|metallopeptidase activity|zinc ion binding|extracellular matrix disassembly|extracellular …	WP4808,WP4754,WP474,WP2877	Endochondral ossification with skeletal dysplasias|IL-18 signaling pathway|Endochondral ossification|Vitamin D receptor pathway	R-HSA-1474228,R-HSA-1474228,R-HSA-1474244,R-HSA-1474244,R-HSA-1643685,R-HSA-3781865,R-HSA-3906995,R-HSA-392499,R-HSA-5083635,R-HSA-5173105,R-HSA-5173214,R-HSA-5668914,R-HSA-597592	Degradation of the extracellular matrix|Degradation of the extracellular matrix|Extracellular matrix organization|Extracellular matrix organization|Disease|Diseases of glycosylation|Diseases associated with O-glycosylation of proteins|Metabolism of proteins|Defective B3GALTL causes PpS|O-linked glycosylation|O-glycosylation of TSR domain-containing proteins|Diseases of metabolism|Post-translation…
SCNN1B	0	4.93567	25.4139	4.66755	0.0166567	0.0321828	Up	0.0425459	0.0426929	0.0837797	0	0	0	6338	protein_coding	sodium channel epithelial 1 subunit beta	hsa04960,hsa04742	Aldosterone-regulated sodium reabsorption|Taste transduction	GO:0002269,GO:0002283,GO:0005515,GO:0005886,GO:0006814,GO:0006883,GO:0008217,GO:0009410,GO:0009897,GO:0010467,GO:0014824,GO:0015280,GO:0016324,GO:0030659,GO:0032094,GO:0032341,GO:0034101,GO:0034706,GO:0035264,GO:0035725,GO:0036254,GO:0042045,GO:0050699,GO:0050891,GO:0050914,GO:0050915,GO:0055075,GO:0055078,GO:0070062,GO:0070254,GO:0070944,GO:0071468,GO:0098719,GO:1904045,GO:1904117	leukocyte activation involved in inflammatory response|neutrophil activation involved in immune response|protein binding|plasma membrane|sodium ion transport|intracellular sodium ion homeostasis|regulation of blood pressure|response to xenobiotic stimulus|external side of plasma membrane|gene expression|artery smooth muscle contraction|ligand-gated sodium channel activity|apical plasma membrane|c…			R-HSA-2672351,R-HSA-382551,R-HSA-9709957,R-HSA-9717189,R-HSA-9730628,R-HSA-983712	Stimuli-sensing channels|Transport of small molecules|Sensory Perception|Sensory perception of taste|Sensory perception of salty taste|Ion channel transport
C1orf54	38.4813	13.385	0.347675	-1.52419	0.0165669	0.0320239	Down	0.742772	0.4614	0.313422	0.366816	1.81706	1.83054	79630	protein_coding	chromosome 1 open reading frame 54			GO:0005576	extracellular region
CERNA1	43.297	19.8211	0.457992	-1.12661	0.016567	0.0320239	Down	0.525246	0.273291	0.440533	0.665771	0.958593	0.865847	100129973	non_coding	competing endogenous lncRNA 1 for miR-4707-5p and miR-4767
LINC02621	6.30304	0.314807	0.0528549	-4.24182	0.0165491	0.0320001	Down	0	0.0351143	0	0.362909	0.18344	0.108663	105378325	non_coding
CMKLR2	6.99299	22.5322	3.21669	1.68557	0.0164948	0.0319058	Up	0.230112	0.207816	0.396487	0.0477289	0.120628	0.0714553	2825	protein_coding	chemerin chemokine-like receptor 2			GO:0004930,GO:0005515,GO:0005654,GO:0005886,GO:0007186,GO:0007218,GO:0042593,GO:0042923,GO:0043005,GO:0043231,GO:0097003,GO:0097004	G protein-coupled receptor activity|protein binding|nucleoplasm|plasma membrane|G protein-coupled receptor signaling pathway|neuropeptide signaling pathway|glucose homeostasis|neuropeptide binding|neuron projection|intracellular membrane-bounded organelle|adipokinetic hormone receptor activity|adipokinetic hormone binding	WP455	GPCRs, class A rhodopsin-like
AKAP17A	21.2743	4.94494	0.232471	-2.10488	0.0161641	0.0312979	Down	0.0924333	0	0.0546048	0.105447	0.319801	0.162649	8227	protein_coding	A-kinase anchoring protein 17A			GO:0003723,GO:0005515,GO:0005634,GO:0005681,GO:0005829,GO:0006355,GO:0006397,GO:0007165,GO:0008380,GO:0016607,GO:0042113,GO:0043484,GO:0051018	RNA binding|protein binding|nucleus|spliceosomal complex|cytosol|regulation of DNA-templated transcription|mRNA processing|signal transduction|RNA splicing|nuclear speck|B cell activation|regulation of RNA splicing|protein kinase A binding
ANKRD20A4-ANKRD20A20P	5.62227	21.3881	3.80172	1.92665	0.0160401	0.0310754	Up	0.134805	0.162324	0.165908	0.0838819	0.0141333	0.0139533	110006327	non_coding	ANKRD20A4-ANKRD20A20P readthrough
LOC105376512	45.4065	21.1285	0.4651	-1.10439	0.0160346	0.0310682	Down	0.151735	0.295003	0.196082	0.363898	0.477249	0.431909	105376512	non_coding
AIFM3	23.7365	6.16495	0.26079	-1.93904	0.0159285	0.0308799	Down	0.024765	0.0869769	0.134107	0.192624	0.129821	0.525491	150209	protein_coding	apoptosis inducing factor mitochondria associated 3			GO:0005634,GO:0005737,GO:0005739,GO:0005743,GO:0005783,GO:0005829,GO:0016651,GO:0046872,GO:0050660,GO:0051537,GO:0097194	nucleus|cytoplasm|mitochondrion|mitochondrial inner membrane|endoplasmic reticulum|cytosol|oxidoreductase activity, acting on NAD(P)H|metal ion binding|flavin adenine dinucleotide binding|2 iron, 2 sulfur cluster binding|execution phase of apoptosis	WP4657	22q11.2 copy number variation syndrome
CSTA	15.3893	3.0537	0.199461	-2.32582	0.0158272	0.0306941	Down	0.0397438	0.0398811	0.313048	0.49461	0.833369	0.493656	1475	protein_coding	cystatin A			GO:0001533,GO:0002020,GO:0004869,GO:0005515,GO:0005615,GO:0005654,GO:0005737,GO:0005829,GO:0010466,GO:0018149,GO:0030216,GO:0045861,GO:0098609,GO:1904090	cornified envelope|protease binding|cysteine-type endopeptidase inhibitor activity|protein binding|extracellular space|nucleoplasm|cytoplasm|cytosol|negative regulation of peptidase activity|peptide cross-linking|keratinocyte differentiation|negative regulation of proteolysis|cell-cell adhesion|peptidase inhibitor complex			R-HSA-1266738,R-HSA-6805567,R-HSA-6809371	Developmental Biology|Keratinization|Formation of the cornified envelope
DIO3	1.3651	10.7882	7.77833	2.95946	0.0157408	0.0305368	Up	0.140673	0.0988111	0.249307	0.0145889	0.0442454	0	1735	protein_coding	iodothyronine deiodinase 3	hsa04919	Thyroid hormone signaling pathway	GO:0001666,GO:0004800,GO:0005886,GO:0010008,GO:0033798,GO:0040018,GO:0042403,GO:0042404,GO:0042446,GO:0043231,GO:0046549,GO:0070342,GO:0097474	response to hypoxia|thyroxine 5'-deiodinase activity|plasma membrane|endosome membrane|thyroxine 5-deiodinase activity|positive regulation of multicellular organism growth|thyroid hormone metabolic process|thyroid hormone catabolic process|hormone biosynthetic process|intracellular membrane-bounded organelle|retinal cone cell development|brown fat cell proliferation|retinal cone cell apoptotic pr…	WP4746,WP15	Thyroid hormones production and peripheral downstream signaling effects|Selenium micronutrient network	R-HSA-1430728,R-HSA-209776,R-HSA-209968,R-HSA-350864,R-HSA-71291	Metabolism|Metabolism of amine-derived hormones|Thyroxine biosynthesis|Regulation of thyroid hormone activity|Metabolism of amino acids and derivatives
METTL7B	2.79382	16.1032	5.74558	2.52245	0.0156784	0.0304294	Up	0.584198	0.180374	0.398208	0.163116	0.0235572	0	196410	protein_coding	methyltransferase like 7B			GO:0005789,GO:0005811,GO:0008168,GO:0008757,GO:0018708,GO:0032259	endoplasmic reticulum membrane|lipid droplet|methyltransferase activity|S-adenosylmethionine-dependent methyltransferase activity|thiol S-methyltransferase activity|methylation
LOC105377265	0.676188	8.67659	12.5023	3.64412	0.0156656	0.0304081	Up	0.0693466	0.0556689	0.0682774	0	0.014541	0	105377265	non_coding
ABHD11-AS1	13.1473	2.48398	0.189102	-2.40276	0.0156103	0.0303076	Down	0.312573	0.0627305	0.123101	0.648326	0.655419	1.10003	171022	non_coding	ABHD11 antisense RNA 1 (tail to tail)
LRRC26	6.32036	0.312516	0.0527284	-4.24528	0.015545	0.0301876	Down	0.0244577	0	0	0.228282	0.128211	0.101263	389816	protein_coding	leucine rich repeat containing 26			GO:0005249,GO:0005515,GO:0005737,GO:0005856,GO:0005886,GO:0008076,GO:0015459,GO:0044325,GO:0070062,GO:0071805,GO:0099104,GO:1903818	voltage-gated potassium channel activity|protein binding|cytoplasm|cytoskeleton|plasma membrane|voltage-gated potassium channel complex|potassium channel regulator activity|transmembrane transporter binding|extracellular exosome|potassium ion transmembrane transport|potassium channel activator activity|positive regulation of voltage-gated potassium channel activity
ALKAL2	0	6.135	31.5966	4.9817	0.0154324	0.0299859	Up	0	0.118371	0.271003	0	0	0	285016	protein_coding	ALK and LTK ligand 2			GO:0005125,GO:0005515,GO:0005576,GO:0005615,GO:0005886,GO:0007165,GO:0010976,GO:0030298,GO:0030971,GO:0070374,GO:0070378	cytokine activity|protein binding|extracellular region|extracellular space|plasma membrane|signal transduction|positive regulation of neuron projection development|receptor signaling protein tyrosine kinase activator activity|receptor tyrosine kinase binding|positive regulation of ERK1 and ERK2 cascade|positive regulation of ERK5 cascade
LOC105372234	22.4509	6.46137	0.289036	-1.79068	0.015158	0.0295094	Down	0.381049	0.305892	0.900416	1.73878	0.958803	2.28761	105372234	non_coding
LOC105372857	0.73626	8.96603	12.5371	3.64813	0.0150443	0.0293112	Up	0.239428	0.400426	0.510762	0	0	0.0826091	105372857	non_coding
LOC107985225	18.5426	49.3966	2.64919	1.40555	0.0149985	0.029232	Up	1.56659	1.60007	1.267	0.377158	1.08519	0.115825	107985225	non_coding
LOC105378698	1.75409	13.0056	7.40229	2.88797	0.0147407	0.0287622	Up	0.351088	0.626312	0.65294	0.202281	0	0	105378698	non_coding
PLIN4	5.7689	0	0.0297285	-5.07201	0.0146309	0.0285867	Down	0	0	0	0.0252929	0	0.0324567	729359	protein_coding	perilipin 4	hsa03320	PPAR signaling pathway	GO:0005811,GO:0005829,GO:0005886	lipid droplet|cytosol|plasma membrane
TBILA	5.92678	21.2637	3.57787	1.8391	0.0145812	0.0284994	Up	0.213718	0.275729	0.556117	0.110821	0.112034	0.0474032	112806053	non_coding	TGF-beta induced lncRNA
DPYD-AS1	0	5.23438	26.9563	4.75255	0.014496	0.0283491	Up	0.332864	0.111338	0.491597	0	0	0	100873932	non_coding	DPYD antisense RNA 1
LOC105375382	0.338094	6.80613	17.9881	4.16897	0.0144938	0.0283479	Up	0.0334279	0.0287515	0.0423161	0	0.00500667	0	105375382	non_coding
TIAM2	2.45218	13.3666	5.43746	2.44293	0.0144858	0.0283355	Up	0.109923	0.0413637	0.0450952	0.00949994	0.0144058	0.00948162	26230	protein_coding	TIAM Rac1 associated GEF 2			GO:0005085,GO:0005096,GO:0005829,GO:0007264,GO:0016020,GO:0030027,GO:0030175,GO:0030426,GO:0043204,GO:0045202,GO:0050772,GO:0051056,GO:0070062,GO:0090630	guanyl-nucleotide exchange factor activity|GTPase activator activity|cytosol|small GTPase mediated signal transduction|membrane|lamellipodium|filopodium|growth cone|perikaryon|synapse|positive regulation of axonogenesis|regulation of small GTPase mediated signal transduction|extracellular exosome|activation of GTPase activity	WP3929	Chemokine signaling pathway	R-HSA-1430728,R-HSA-162582,R-HSA-193648,R-HSA-193704,R-HSA-194315,R-HSA-1989781,R-HSA-204998,R-HSA-372790,R-HSA-388396,R-HSA-400206,R-HSA-416482,R-HSA-556833,R-HSA-73887,R-HSA-9012999,R-HSA-9013149,R-HSA-9716542	Metabolism|Signal Transduction|NRAGE signals death through JNK|p75 NTR receptor-mediated signalling|Signaling by Rho GTPases|PPARA activates gene expression|Cell death signalling via NRAGE, NRIF and NADE|Signaling by GPCR|GPCR downstream signalling|Regulation of lipid metabolism by PPARalpha|G alpha (12/13) signalling events|Metabolism of lipids|Death Receptor Signaling|RHO GTPase cycle|RAC1 GTPa…
ADAMTS7	18.4859	51.5197	2.80346	1.48721	0.0142598	0.0279283	Up	0.303812	0.26488	0.254994	0.0413216	0.0261086	0.195899	11173	protein_coding	ADAM metallopeptidase with thrombospondin type 1 motif 7			GO:0002062,GO:0004222,GO:0005515,GO:0005576,GO:0005788,GO:0006029,GO:0008237,GO:0009986,GO:0030198,GO:0030199,GO:0031012,GO:0032331,GO:0043931,GO:0046872,GO:0051603,GO:0071347,GO:0071356,GO:0071773	chondrocyte differentiation|metalloendopeptidase activity|protein binding|extracellular region|endoplasmic reticulum lumen|proteoglycan metabolic process|metallopeptidase activity|cell surface|extracellular matrix organization|collagen fibril organization|extracellular matrix|negative regulation of chondrocyte differentiation|ossification involved in bone maturation|metal ion binding|proteolysis …			R-HSA-1643685,R-HSA-3781865,R-HSA-3906995,R-HSA-392499,R-HSA-5083635,R-HSA-5173105,R-HSA-5173214,R-HSA-5668914,R-HSA-597592	Disease|Diseases of glycosylation|Diseases associated with O-glycosylation of proteins|Metabolism of proteins|Defective B3GALTL causes PpS|O-linked glycosylation|O-glycosylation of TSR domain-containing proteins|Diseases of metabolism|Post-translational protein modification
OLFML2A	28.0274	57.227	2.0401	1.02864	0.0141535	0.0277297	Up	0.240189	0.232254	0.331079	0.0815219	0.169406	0.113006	169611	protein_coding	olfactomedin like 2A			GO:0005615,GO:0007165,GO:0030198,GO:0031012,GO:0042802,GO:0050840	extracellular space|signal transduction|extracellular matrix organization|extracellular matrix|identical protein binding|extracellular matrix binding
PCDHGA9	4.68641	19.3065	4.15568	2.05509	0.0141484	0.0277229	Up	0.162967	0.133246	0.0772556	0.0250384	0.00632809	0.0499803	56107	protein_coding	protocadherin gamma subfamily A%2C 9			GO:0003723,GO:0005509,GO:0005886,GO:0007155,GO:0007156,GO:0007399	RNA binding|calcium ion binding|plasma membrane|cell adhesion|homophilic cell adhesion via plasma membrane adhesion molecules|nervous system development
NPIPB12	21.6973	47.9462	2.21718	1.14873	0.0141432	0.0277157	Up	0.387718	0.333477	0.498598	0.188738	0.0995493	0.212944	440353	protein_coding	nuclear pore complex interacting protein family member B12			GO:0005654,GO:0016020	nucleoplasm|membrane
CDK15	0	5.22975	26.935	4.75141	0.0141258	0.0276879	Up	0.00877951	0.0117465	0.0288138	0	0	0	65061	protein_coding	cyclin dependent kinase 15			GO:0000083,GO:0004674,GO:0004693,GO:0005515,GO:0005524,GO:0005634,GO:0005737,GO:0005829,GO:0006468,GO:0030332,GO:0046872,GO:0051726,GO:0106310	regulation of transcription involved in G1/S transition of mitotic cell cycle|protein serine/threonine kinase activity|cyclin-dependent protein serine/threonine kinase activity|protein binding|ATP binding|nucleus|cytoplasm|cytosol|protein phosphorylation|cyclin binding|metal ion binding|regulation of cell cycle|protein serine kinase activity
C1QTNF3	0.350819	7.09557	18.7584	4.22946	0.0140168	0.0274869	Up	0.0235113	0.0629134	0.0925952	0.0081277	0	0	114899	protein_coding	C1q and TNF related 3			GO:0001819,GO:0003674,GO:0005515,GO:0005581,GO:0005615,GO:0016020,GO:0032715,GO:0035356,GO:0042802,GO:0045444,GO:0045721,GO:0050728,GO:0070062,GO:0070165,GO:0071638,GO:1901223	positive regulation of cytokine production|molecular_function|protein binding|collagen trimer|extracellular space|membrane|negative regulation of interleukin-6 production|intracellular triglyceride homeostasis|identical protein binding|fat cell differentiation|negative regulation of gluconeogenesis|negative regulation of inflammatory response|extracellular exosome|positive regulation of adiponect…
NPB	12.4966	1.87968	0.150003	-2.73694	0.0139757	0.0274093	Down	0.2057	0.103205	0	0.639982	0.323492	0.904893	256933	protein_coding	neuropeptide B	hsa04080	Neuroactive ligand-receptor interaction	GO:0001664,GO:0005515,GO:0005576,GO:0007186,GO:0007218,GO:0007631	G protein-coupled receptor binding|protein binding|extracellular region|G protein-coupled receptor signaling pathway|neuropeptide signaling pathway|feeding behavior			R-HSA-162582,R-HSA-372790,R-HSA-373076,R-HSA-375276,R-HSA-388396,R-HSA-418594,R-HSA-500792	Signal Transduction|Signaling by GPCR|Class A/1 (Rhodopsin-like receptors)|Peptide ligand-binding receptors|GPCR downstream signalling|G alpha (i) signalling events|GPCR ligand binding
LOC122319436	9.25223	30.6551	3.28828	1.71733	0.0139356	0.027337	Up	0.132885	0.162976	0.188986	0.0255208	0.1032	0.0101886	122319436	protein_coding	uncharacterized LOC122319436
LOC100129434	4.80966	20.4667	4.21776	2.07648	0.0139193	0.0273113	Up	0.154922	0.279822	0.244053	0.0642665	0.0866261	0	100129434	non_coding	uncharacterized LOC100129434
ARAP3	6.71956	0.314807	0.0496435	-4.33225	0.0138487	0.0271912	Down	0	0.0052966	0	0.0109482	0.0442718	0.0491717	64411	protein_coding	ArfGAP with RhoGAP domain%2C ankyrin repeat and PH domain 3	hsa04015,hsa04024,hsa04144	Rap1 signaling pathway|cAMP signaling pathway|Endocytosis	GO:0001726,GO:0005096,GO:0005515,GO:0005547,GO:0005737,GO:0005856,GO:0005886,GO:0007010,GO:0007165,GO:0016192,GO:0030027,GO:0043325,GO:0043547,GO:0046872	ruffle|GTPase activator activity|protein binding|phosphatidylinositol-3,4,5-trisphosphate binding|cytoplasm|cytoskeleton|plasma membrane|cytoskeleton organization|signal transduction|vesicle-mediated transport|lamellipodium|phosphatidylinositol-3,4-bisphosphate binding|positive regulation of GTPase activity|metal ion binding			R-HSA-162582,R-HSA-194315,R-HSA-8980692,R-HSA-9012999,R-HSA-9013148,R-HSA-9013149,R-HSA-9013423,R-HSA-9716542	Signal Transduction|Signaling by Rho GTPases|RHOA GTPase cycle|RHO GTPase cycle|CDC42 GTPase cycle|RAC1 GTPase cycle|RAC3 GTPase cycle|Signaling by Rho GTPases, Miro GTPases and RHOBTB3
CACNA2D3	24.0809	54.5427	2.26197	1.17758	0.0137619	0.0270394	Up	0.327769	0.32107	0.722266	0.153774	0.270004	0.137322	55799	protein_coding	calcium voltage-gated channel auxiliary subunit alpha2delta 3	hsa04010,hsa04921,hsa04260,hsa04261,hsa05410,hsa05412,hsa05414	MAPK signaling pathway|Oxytocin signaling pathway|Cardiac muscle contraction|Adrenergic signaling in cardiomyocytes|Hypertrophic cardiomyopathy|Arrhythmogenic right ventricular cardiomyopathy|Dilated cardiomyopathy	GO:0005245,GO:0005891,GO:0034765,GO:0046872,GO:0070588	voltage-gated calcium channel activity|voltage-gated calcium channel complex|regulation of monoatomic ion transmembrane transport|metal ion binding|calcium ion transmembrane transport	WP2118,WP382	Arrhythmogenic right ventricular cardiomyopathy|MAPK signaling pathway	R-HSA-112308,R-HSA-112315,R-HSA-112316	Presynaptic depolarization and calcium channel opening|Transmission across Chemical Synapses|Neuronal System
H4C8	50.8878	19.6468	0.385285	-1.376	0.0137562	0.0270313	Down	2.60269	1.30584	0.640639	5.09847	4.24468	1.64632	8365	protein_coding	H4 clustered histone 8	hsa04613,hsa05203,hsa05322,hsa05034	Neutrophil extracellular trap formation|Viral carcinogenesis|Systemic lupus erythematosus|Alcoholism	GO:0000781,GO:0000786,GO:0003677,GO:0003723,GO:0005515,GO:0005576,GO:0005634,GO:0005654,GO:0006334,GO:0016020,GO:0019904,GO:0030527,GO:0032200,GO:0032991,GO:0043505,GO:0045653,GO:0046982,GO:0061644,GO:0070062	chromosome, telomeric region|nucleosome|DNA binding|RNA binding|protein binding|extracellular region|nucleus|nucleoplasm|nucleosome assembly|membrane|protein domain specific binding|structural constituent of chromatin|telomere organization|protein-containing complex|CENP-A containing nucleosome|negative regulation of megakaryocyte differentiation|protein heterodimerization activity|protein locali…	WP5114,WP2369	Nucleotide excision repair in xeroderma pigmentosum |Histone modifications	R-HSA-110328,R-HSA-110329,R-HSA-110330,R-HSA-110330,R-HSA-110331,R-HSA-110331,R-HSA-1221632,R-HSA-1266738,R-HSA-1474165,R-HSA-1500620,R-HSA-157118,R-HSA-157579,R-HSA-162582,R-HSA-162582,R-HSA-1640170,R-HSA-1640170,R-HSA-1643685,R-HSA-171306,R-HSA-1912408,R-HSA-1912422,R-HSA-194315,R-HSA-195258,R-HSA-195721,R-HSA-195721,R-HSA-201681,R-HSA-201681,R-HSA-201722,R-HSA-201722,R-HSA-211000,R-HSA-212165,…	Recognition and association of DNA glycosylase with site containing an affected pyrimidine|Cleavage of the damaged pyrimidine |Recognition and association of DNA glycosylase with site containing an affected purine|Recognition and association of DNA glycosylase with site containing an affected purine|Cleavage of the damaged purine|Cleavage of the damaged purine|Meiotic synapsis|Developmental Biolo…
AMY2B	12.5567	35.8072	2.86575	1.51891	0.0137139	0.0269605	Up	0.371213	0.640226	0.319803	0.144366	0.0486486	0.228139	280	protein_coding	amylase alpha 2B	hsa00500,hsa04970,hsa04972,hsa04973	Starch and sucrose metabolism|Salivary secretion|Pancreatic secretion|Carbohydrate digestion and absorption	GO:0004556,GO:0005615,GO:0005975,GO:0046872,GO:0070062	alpha-amylase activity|extracellular space|carbohydrate metabolic process|metal ion binding|extracellular exosome			R-HSA-189085,R-HSA-8935690,R-HSA-8963743	Digestion of dietary carbohydrate|Digestion|Digestion and absorption
CAVIN3	7.66607	0.312516	0.0436342	-4.5184	0.0137043	0.0269448	Down	0.028764	0	0	0.0596611	0.0301569	0.535914	112464	protein_coding	caveolae associated protein 3			GO:0005080,GO:0005515,GO:0005737,GO:0005829,GO:0005901,GO:0030866,GO:0032922,GO:0032991,GO:0051898,GO:0070374,GO:1901003	protein kinase C binding|protein binding|cytoplasm|cytosol|caveola|cortical actin cytoskeleton organization|circadian regulation of gene expression|protein-containing complex|negative regulation of protein kinase B signaling|positive regulation of ERK1 and ERK2 cascade|negative regulation of fermentation	WP3594	Circadian rhythm genes
MAOA	22.784	52.0713	2.28328	1.19111	0.0136984	0.0269394	Up	0.47138	0.161379	0.294848	0.120777	0.151169	0.103323	4128	protein_coding	monoamine oxidase A	hsa00260,hsa00330,hsa00340,hsa00350,hsa00360,hsa00380,hsa00982,hsa04728,hsa04726,hsa05012,hsa05030,hsa05031,hsa05034	Glycine, serine and threonine metabolism|Arginine and proline metabolism|Histidine metabolism|Tyrosine metabolism|Phenylalanine metabolism|Tryptophan metabolism|Drug metabolism - cytochrome P450|Dopaminergic synapse|Serotonergic synapse|Parkinson disease|Cocaine addiction|Amphetamine addiction|Alcoholism	GO:0005515,GO:0005739,GO:0005741,GO:0005829,GO:0006576,GO:0008131,GO:0009967,GO:0042135,GO:0042420,GO:0052595,GO:0052596,GO:0097621	protein binding|mitochondrion|mitochondrial outer membrane|cytosol|biogenic amine metabolic process|primary amine oxidase activity|positive regulation of signal transduction|neurotransmitter catabolic process|dopamine catabolic process|aliphatic amine oxidase activity|phenethylamine:oxygen oxidoreductase (deaminating) activity|monoamine oxidase activity	WP2436,WP408,WP706,WP465,WP4156,WP4879,WP3298,WP4220,WP1455,WP3925,WP550	Dopamine metabolism|Oxidative stress response|Sudden infant death syndrome (SIDS) susceptibility pathways|Tryptophan metabolism|Biosynthesis and regeneration of tetrahydrobiopterin and catabolism of phenylalanine|Overlap between signal transduction pathways contributing to LMNA laminopathies|Melatonin metabolism and effects|Neurotransmitter disorders|Serotonin transporter activity|Amino acid meta…	R-HSA-112310,R-HSA-112311,R-HSA-112315,R-HSA-112316,R-HSA-1280215,R-HSA-140179,R-HSA-141333,R-HSA-1430728,R-HSA-1643685,R-HSA-168256,R-HSA-181430,R-HSA-211859,R-HSA-211945,R-HSA-379397,R-HSA-379398,R-HSA-379401,R-HSA-380612,R-HSA-380615,R-HSA-449147,R-HSA-5579012,R-HSA-5579029,R-HSA-5668914,R-HSA-6785807	Neurotransmitter release cycle|Neurotransmitter clearance|Transmission across Chemical Synapses|Neuronal System|Cytokine Signaling in Immune system|Amine Oxidase reactions|Biogenic amines are oxidatively deaminated to aldehydes by MAOA and MAOB|Metabolism|Disease|Immune System|Norepinephrine Neurotransmitter Release Cycle|Biological oxidations|Phase I - Functionalization of compounds|Enzymatic de…
GDA	5.0245	0	0.0341383	-4.87246	0.0136393	0.0268323	Down	0	0	0	0.0156738	0.00792265	0.0312872	9615	protein_coding	guanine deaminase	hsa00230	Purine metabolism	GO:0000255,GO:0005829,GO:0006139,GO:0006147,GO:0006161,GO:0007399,GO:0008270,GO:0008892,GO:0043605,GO:0046038,GO:0046055,GO:0046098	allantoin metabolic process|cytosol|nucleobase-containing compound metabolic process|guanine catabolic process|deoxyguanosine catabolic process|nervous system development|zinc ion binding|guanine deaminase activity|amide catabolic process|GMP catabolic process|dGMP catabolic process|guanine metabolic process			R-HSA-1430728,R-HSA-15869,R-HSA-74259,R-HSA-8956319	Metabolism|Metabolism of nucleotides|Purine catabolism|Nucleotide catabolism
TMEM204	5.0245	0	0.0341383	-4.87246	0.0136393	0.0268323	Down	0	0	0	0.0628398	0.0317636	0.125437	79652	protein_coding	transmembrane protein 204			GO:0001945,GO:0005886,GO:0005912,GO:0030947,GO:0051145	lymph vessel development|plasma membrane|adherens junction|regulation of vascular endothelial growth factor receptor signaling pathway|smooth muscle cell differentiation
LOC102723733	28.4907	6.2549	0.219301	-2.18901	0.0136132	0.0267932	Down	0.18854	0.0210213	0	0.206394	0.230616	0.433676	102723733	non_coding
LOC112268267	5.61975	22.3142	3.96877	1.98869	0.0134889	0.026585	Up	0.102734	0.103088	0.114343	0	0.0421468	0.0323635	112268267	non_coding
MFSD4A	26.9495	57.4089	2.12714	1.08892	0.0132845	0.0262152	Up	0.444488	0.467959	0.43046	0.0982394	0.297943	0.188558	148808	protein_coding	major facilitator superfamily domain containing 4A			GO:0005355,GO:0016020,GO:1904659	glucose transmembrane transporter activity|membrane|glucose transmembrane transport
LOC105371206	9.69774	0.94213	0.0962909	-3.37646	0.0132672	0.0261841	Down	0.0203786	0.0408981	0	0.0845371	0.384579	0.126561	105371206	non_coding
SCIRT	15.6514	38.854	2.48984	1.31605	0.0132521	0.0261634	Up	0.46343	0.684629	0.456284	0.120153	0.175454	0.293142	101929705	non_coding	stem cell inhibitory RNA transcript
LOC105378975	0	5.62981	28.9507	4.85553	0.0131106	0.0258988	Up	0.397633	0.21764	0.035591	0	0	0	105378975	non_coding
ANP32A-IT1	0.338094	7.10479	18.7804	4.23115	0.0131078	0.0258964	Up	0.0360493	0.0723476	0.0976069	0	0.00944874	0	80035	non_coding	ANP32A intronic transcript 1
MIR29B2CHG	31.0693	11.4178	0.367591	-1.44383	0.0130796	0.0258465	Down	0.131361	0.118633	0.232804	0.34058	0.578434	0.299132	100128537	non_coding	MIR29B2 and MIR29C host gene			GO:0016442,GO:0035195	RISC complex|miRNA-mediated gene silencing
PDLIM4	4.90436	0	0.0348809	-4.84142	0.0130444	0.025783	Down	0	0	0	0.0537525	0.0815109	0.0536489	8572	protein_coding	PDZ and LIM domain 4			GO:0001725,GO:0003779,GO:0005515,GO:0005634,GO:0005737,GO:0005856,GO:0005912,GO:0007507,GO:0019903,GO:0030018,GO:0030027,GO:0030036,GO:0031532,GO:0031901,GO:0031905,GO:0031941,GO:0034777,GO:0042803,GO:0043197,GO:0045211,GO:0046872,GO:0048471,GO:0051371,GO:0051393,GO:0055038,GO:0061061,GO:0098976	stress fiber|actin binding|protein binding|nucleus|cytoplasm|cytoskeleton|adherens junction|heart development|protein phosphatase binding|Z disc|lamellipodium|actin cytoskeleton organization|actin cytoskeleton reorganization|early endosome membrane|early endosome lumen|filamentous actin|recycling endosome lumen|protein homodimerization activity|dendritic spine|postsynaptic membrane|metal ion bind…
STRA6	1.35238	11.7487	8.50839	3.08889	0.0129712	0.0256559	Up	0.0673327	0.046776	0.0815932	0	0.021721	0	64220	protein_coding	signaling receptor and transporter of retinol STRA6			GO:0001568,GO:0001822,GO:0003184,GO:0003281,GO:0005886,GO:0007507,GO:0007612,GO:0007631,GO:0016918,GO:0019841,GO:0030324,GO:0030325,GO:0030540,GO:0032526,GO:0032991,GO:0034632,GO:0034633,GO:0042297,GO:0043010,GO:0043583,GO:0043585,GO:0048286,GO:0048520,GO:0048546,GO:0048566,GO:0048589,GO:0048745,GO:0048844,GO:0050890,GO:0050905,GO:0060322,GO:0060323,GO:0060325,GO:0060426,GO:0060539,GO:0060900,GO:…	blood vessel development|kidney development|pulmonary valve morphogenesis|ventricular septum development|plasma membrane|heart development|learning|feeding behavior|retinal binding|retinol binding|lung development|adrenal gland development|female genitalia development|response to retinoic acid|protein-containing complex|retinol transmembrane transporter activity|retinol transport|vocal learning|c…			R-HSA-1643685,R-HSA-2187338,R-HSA-2453864,R-HSA-2453902,R-HSA-2474795,R-HSA-9675143,R-HSA-9709957	Disease|Visual phototransduction|Retinoid cycle disease events|The canonical retinoid cycle in rods (twilight vision)|Diseases associated with visual transduction|Diseases of the neuronal system|Sensory Perception
SPATA1	44.0867	20.1243	0.456858	-1.13018	0.0129615	0.0256426	Down	0.102734	0.13341	0.154701	0.307097	0.228091	0.250208	100505741	protein_coding	spermatogenesis associated 1			GO:0001669	acrosomal vesicle
LSMEM1	16.1036	37.7715	2.34203	1.22776	0.012924	0.0255714	Up	0.156913	0.166203	0.205991	0.0678047	0.0868256	0.0541392	286006	protein_coding	leucine rich single-pass membrane protein 1			GO:0005515,GO:0016020	protein binding|membrane
PKP4-AS1	6.72769	22.073	3.28776	1.7171	0.0128826	0.0254953	Up	0.152682	0.218871	0.143169	0.0377008	0.0457359	0.0602049	100129029	non_coding	PKP4 antisense RNA 1
LOC107986068	16.1061	2.50471	0.155223	-2.68759	0.012879	0.0254912	Down	0.125117	0.0418499	0	0.0865044	0.284215	0.604363	107986068	non_coding
FCGR3B	4.92981	0	0.034721	-4.84805	0.0128339	0.0254136	Down	0	0	0	0.074947	0.0505113	0.0498683	2215	protein_coding	Fc gamma receptor IIIb	hsa04145,hsa04613,hsa04650,hsa04666,hsa04380,hsa05150,hsa05152,hsa05140,hsa05322	Phagosome|Neutrophil extracellular trap formation|Natural killer cell mediated cytotoxicity|Fc gamma R-mediated phagocytosis|Osteoclast differentiation|Staphylococcus aureus infection|Tuberculosis|Leishmaniasis|Systemic lupus erythematosus	GO:0004888,GO:0005576,GO:0005886,GO:0006955,GO:0007166,GO:0019864,GO:0030667,GO:0034235,GO:0050776,GO:0070062	transmembrane signaling receptor activity|extracellular region|plasma membrane|immune response|cell surface receptor signaling pathway|IgG binding|secretory granule membrane|GPI anchor binding|regulation of immune response|extracellular exosome			R-HSA-163125,R-HSA-168249,R-HSA-168256,R-HSA-392499,R-HSA-597592,R-HSA-6798695	Post-translational modification: synthesis of GPI-anchored proteins|Innate Immune System|Immune System|Metabolism of proteins|Post-translational protein modification|Neutrophil degranulation
GPR85	3.1365	15.2231	4.83031	2.27211	0.0127921	0.0253395	Up	0.0959806	0.155581	0.109039	0.0382844	0.023222	0.00764211	54329	protein_coding	G protein-coupled receptor 85			GO:0004930,GO:0005515,GO:0005783,GO:0005886,GO:0007165,GO:0007186	G protein-coupled receptor activity|protein binding|endoplasmic reticulum|plasma membrane|signal transduction|G protein-coupled receptor signaling pathway	WP455	GPCRs, class A rhodopsin-like
LOC105372353	8.81071	0.625031	0.0706131	-3.82392	0.0127616	0.0252821	Down	0.0442325	0	0	0.321108	0.115936	0.137352	105372353	non_coding
LOC105379052	43.4013	19.2167	0.443021	-1.17455	0.0126626	0.0250975	Down	0.0611017	0.0881371	0.0864794	0.209904	0.128121	0.150207	105379052	non_coding
NRL	27.8558	9.96113	0.357276	-1.48489	0.0125667	0.0249291	Down	0.0475392	0.0795058	0.0416055	0.131472	0.149524	0.153088	4901	protein_coding	neural retina leucine zipper			GO:0000785,GO:0000978,GO:0000981,GO:0001228,GO:0003677,GO:0005515,GO:0005634,GO:0005654,GO:0005737,GO:0005829,GO:0006357,GO:0007601,GO:0010628,GO:0043522,GO:0045944,GO:0050896,GO:1990837,GO:1990841	chromatin|RNA polymerase II cis-regulatory region sequence-specific DNA binding|DNA-binding transcription factor activity, RNA polymerase II-specific|DNA-binding transcription activator activity, RNA polymerase II-specific|DNA binding|protein binding|nucleus|nucleoplasm|cytoplasm|cytosol|regulation of transcription by RNA polymerase II|visual perception|positive regulation of gene expression|leuc…
LINC02167	21.4606	49.2236	2.29388	1.19779	0.0124337	0.0246893	Up	0.573624	1.15121	1.20243	0.537324	0.329801	0.30645	400533	non_coding	long intergenic non-protein coding RNA 2167
SH3RF3	41.2551	82.8	2.00772	1.00556	0.0123851	0.0245957	Up	0.269818	0.211185	0.236436	0.181885	0.0650634	0.0809922	344558	protein_coding	SH3 domain containing ring finger 3			GO:0005515,GO:0016567,GO:0032436,GO:0046330,GO:0046872,GO:0051865,GO:0061630	protein binding|protein ubiquitination|positive regulation of proteasomal ubiquitin-dependent protein catabolic process|positive regulation of JNK cascade|metal ion binding|protein autoubiquitination|ubiquitin protein ligase activity
RAPGEF4	5.28521	20.267	3.83383	1.93879	0.0123359	0.0245065	Up	0.0700033	0.168588	0.064329	0.0241997	0.0244644	0.024153	11069	protein_coding	Rap guanine nucleotide exchange factor 4	hsa04015,hsa04072,hsa04024,hsa04670,hsa04911,hsa04261	Rap1 signaling pathway|Phospholipase D signaling pathway|cAMP signaling pathway|Leukocyte transendothelial migration|Insulin secretion|Adrenergic signaling in cardiomyocytes	GO:0002250,GO:0005085,GO:0005096,GO:0005515,GO:0005829,GO:0005886,GO:0007186,GO:0007189,GO:0007265,GO:0016020,GO:0017156,GO:0017157,GO:0030073,GO:0030552,GO:0030674,GO:0031267,GO:0032024,GO:0043547,GO:0098686,GO:0098693	adaptive immune response|guanyl-nucleotide exchange factor activity|GTPase activator activity|protein binding|cytosol|plasma membrane|G protein-coupled receptor signaling pathway|adenylate cyclase-activating G protein-coupled receptor signaling pathway|Ras protein signal transduction|membrane|calcium-ion regulated exocytosis|regulation of exocytosis|insulin secretion|cAMP binding|protein-macromol…			R-HSA-109582,R-HSA-1280218,R-HSA-1430728,R-HSA-162582,R-HSA-163685,R-HSA-168256,R-HSA-354192,R-HSA-381676,R-HSA-392517,R-HSA-422356,R-HSA-76002,R-HSA-76009	Hemostasis|Adaptive Immune System|Metabolism|Signal Transduction|Integration of energy metabolism|Immune System|Integrin signaling|Glucagon-like Peptide-1 (GLP1) regulates insulin secretion|Rap1 signalling|Regulation of insulin secretion|Platelet activation, signaling and aggregation|Platelet Aggregation (Plug Formation)
MHENCR	43.073	19.5269	0.453022	-1.14235	0.0123004	0.0244388	Down	0.671185	0.82317	0.844401	1.50816	1.99378	1.27367	100505771	non_coding	melanoma highly expressed competing endogenous lncRNA for miR-425 and miR-489
NLRP10	6.01792	0	0.0284568	-5.13508	0.0122693	0.0243798	Down	0	0	0	0	0.0556577	0.0618178	338322	protein_coding	NLR family pyrin domain containing 10			GO:0002250,GO:0002827,GO:0003924,GO:0005524,GO:0005737,GO:0006954,GO:0016887,GO:0019897,GO:0032730,GO:0032755,GO:0032757,GO:0045087,GO:0050729,GO:0050829,GO:0050832,GO:1900426,GO:2000318	adaptive immune response|positive regulation of T-helper 1 type immune response|GTPase activity|ATP binding|cytoplasm|inflammatory response|ATP hydrolysis activity|extrinsic component of plasma membrane|positive regulation of interleukin-1 alpha production|positive regulation of interleukin-6 production|positive regulation of interleukin-8 production|innate immune response|positive regulation of …	WP1433	Nucleotide-binding oligomerization domain (NOD) pathway
FNDC11	0	5.26891	27.1169	4.76112	0.0121401	0.0241343	Up	0.0848476	0.0709506	0.0835393	0	0	0	79025	protein_coding	fibronectin type III domain containing 11			GO:0005515	protein binding
MIR600HG	18.1541	44.6926	2.45626	1.29646	0.0121395	0.0241343	Up	0.13836	0.32726	0.243261	0.0614956	0.134698	0.0716065	81571	non_coding	MIR600 host gene
LOC105373265	0	5.2712	27.1274	4.76168	0.0121236	0.0241098	Up	0.0186112	0.0224105	0.021989	0	0	0	105373265	non_coding
HTR1F	0	5.53534	28.509	4.83335	0.0120531	0.0239779	Up	0.0113055	0.0283613	0.0612212	0	0	0	3355	protein_coding	5-hydroxytryptamine receptor 1F	hsa04024,hsa04080,hsa04726,hsa04742	cAMP signaling pathway|Neuroactive ligand-receptor interaction|Serotonergic synapse|Taste transduction	GO:0004993,GO:0005886,GO:0007187,GO:0007193,GO:0007198,GO:0007268,GO:0030425,GO:0030594,GO:0045202,GO:0051378	G protein-coupled serotonin receptor activity|plasma membrane|G protein-coupled receptor signaling pathway, coupled to cyclic nucleotide second messenger|adenylate cyclase-inhibiting G protein-coupled receptor signaling pathway|adenylate cyclase-inhibiting serotonin receptor signaling pathway|chemical synaptic transmission|dendrite|neurotransmitter receptor activity|synapse|serotonin binding	WP455,WP58,WP722,WP117	GPCRs, class A rhodopsin-like|Monoamine GPCRs|Serotonin HTR1 group and FOS pathway|GPCRs, other	R-HSA-162582,R-HSA-372790,R-HSA-373076,R-HSA-375280,R-HSA-388396,R-HSA-390666,R-HSA-418594,R-HSA-500792	Signal Transduction|Signaling by GPCR|Class A/1 (Rhodopsin-like receptors)|Amine ligand-binding receptors|GPCR downstream signalling|Serotonin receptors|G alpha (i) signalling events|GPCR ligand binding
LOC112267986	4.97257	20.9121	4.22335	2.07839	0.0120531	0.0239779	Up	0.296584	0.505934	1.19724	0.215307	0.0621892	0.153494	112267986	non_coding
RORB	1.7205	13.7689	7.91254	2.98414	0.0120518	0.0239779	Up	0.0641021	0.0612606	0.00901625	0	0.0128012	0.00315956	6096	protein_coding	RAR related orphan receptor B	hsa04710	Circadian rhythm	GO:0000785,GO:0000978,GO:0000981,GO:0001228,GO:0003700,GO:0004879,GO:0005515,GO:0005634,GO:0005654,GO:0006355,GO:0006357,GO:0007186,GO:0007601,GO:0008270,GO:0008502,GO:0030522,GO:0035881,GO:0042462,GO:0042752,GO:0045668,GO:0045892,GO:0045893,GO:0045944,GO:0046548,GO:0046549,GO:0048511,GO:0060041,GO:0071300,GO:1990837	chromatin|RNA polymerase II cis-regulatory region sequence-specific DNA binding|DNA-binding transcription factor activity, RNA polymerase II-specific|DNA-binding transcription activator activity, RNA polymerase II-specific|DNA-binding transcription factor activity|nuclear receptor activity|protein binding|nucleus|nucleoplasm|regulation of DNA-templated transcription|regulation of transcription by…	WP5205,WP3594	Clock-controlled autophagy in bone metabolism|Circadian rhythm genes
LINC00942	2.44759	13.6814	5.56949	2.47755	0.0117181	0.0233574	Up	0.250365	0.185117	0.142713	0.0546628	0.0276304	0.0136393	100292680	non_coding	long intergenic non-protein coding RNA 942
PATL2	45.3393	18.4996	0.408116	-1.29295	0.0116411	0.0232147	Down	0.11426	0.0663793	0.177629	0.311835	0.346771	0.155617	197135	protein_coding	PAT1 homolog 2			GO:0000290,GO:0000932,GO:0003723,GO:0005515,GO:0005634,GO:0005737,GO:0010607,GO:0017148,GO:0033962	deadenylation-dependent decapping of nuclear-transcribed mRNA|P-body|RNA binding|protein binding|nucleus|cytoplasm|negative regulation of cytoplasmic mRNA processing body assembly|negative regulation of translation|P-body assembly
CDH1	0.688912	9.28542	13.2892	3.73218	0.0115702	0.0230893	Up	0.0242472	0.0790755	0.0775882	0.00628656	0.00635533	0	999	protein_coding	cadherin 1	hsa04015,hsa04390,hsa04371,hsa04514,hsa04520,hsa05200,hsa05226,hsa05216,hsa05218,hsa05219,hsa05213,hsa05100	Rap1 signaling pathway|Hippo signaling pathway|Apelin signaling pathway|Cell adhesion molecules|Adherens junction|Pathways in cancer|Gastric cancer|Thyroid cancer|Melanoma|Bladder cancer|Endometrial cancer|Bacterial invasion of epithelial cells	GO:0000902,GO:0005509,GO:0005515,GO:0005576,GO:0005768,GO:0005802,GO:0005886,GO:0005912,GO:0007043,GO:0007156,GO:0007275,GO:0007416,GO:0008013,GO:0009410,GO:0009636,GO:0009898,GO:0010468,GO:0015629,GO:0016020,GO:0016328,GO:0016339,GO:0016342,GO:0016600,GO:0021983,GO:0022408,GO:0030027,GO:0030054,GO:0030336,GO:0030506,GO:0030517,GO:0030864,GO:0031175,GO:0032794,GO:0034332,GO:0042307,GO:0042802,GO:…	cell morphogenesis|calcium ion binding|protein binding|extracellular region|endosome|trans-Golgi network|plasma membrane|adherens junction|cell-cell junction assembly|homophilic cell adhesion via plasma membrane adhesion molecules|multicellular organism development|synapse assembly|beta-catenin binding|response to xenobiotic stimulus|response to toxic substance|cytoplasmic side of plasma membrane…	WP2064,WP3527,WP2828,WP4685,WP4540,WP5097,WP4239,WP3859,WP5300,WP5322,WP4659,WP2272,WP2813,WP2815,WP4534,WP3969,WP4541,WP2839,WP4155,WP5087	Neural crest differentiation|Pre-implantation embryo|Bladder cancer|Melanoma|Hippo signaling regulation pathways|CCL18 signaling pathway|Epithelial to mesenchymal transition in colorectal cancer|TGF-beta signaling in thyroid cells for epithelial-mesenchymal transition|TROP2 regulatory signaling|CKAP4 signaling pathway map|Gastrin signaling pathway|Pathogenic Escherichia coli infection|Mammary gla…	R-HSA-109581,R-HSA-111465,R-HSA-1280218,R-HSA-1474228,R-HSA-1474228,R-HSA-1474244,R-HSA-1474244,R-HSA-1500931,R-HSA-162582,R-HSA-1643685,R-HSA-168256,R-HSA-194315,R-HSA-195258,R-HSA-198933,R-HSA-216083,R-HSA-351906,R-HSA-418990,R-HSA-421270,R-HSA-446728,R-HSA-5357801,R-HSA-5626467,R-HSA-5663205,R-HSA-75153,R-HSA-8876384,R-HSA-8876493,R-HSA-9716542	Apoptosis|Apoptotic cleavage of cellular proteins|Adaptive Immune System|Degradation of the extracellular matrix|Degradation of the extracellular matrix|Extracellular matrix organization|Extracellular matrix organization|Cell-Cell communication|Signal Transduction|Disease|Immune System|Signaling by Rho GTPases|RHO GTPase Effectors|Immunoregulatory interactions between a Lymphoid and a non-Lymphoi…
PANO1	43.3942	15.9105	0.366259	-1.44906	0.011567	0.0230868	Down	0.383114	0.139795	0.068583	0.517719	0.462524	0.504704	101927423	protein_coding				GO:0005730,GO:0006915,GO:0031647,GO:0032435,GO:0043065	nucleolus|apoptotic process|regulation of protein stability|negative regulation of proteasomal ubiquitin-dependent protein catabolic process|positive regulation of apoptotic process
LINC02606	1.42517	11.7165	8.28168	3.04992	0.0114825	0.022933	Up	0.206185	0.0365113	0.214948	0.0125783	0.0127159	0.025108	100506022	non_coding	long intergenic non-protein coding RNA 2606
ERICH2	46.2716	19.5361	0.421524	-1.24631	0.0114325	0.022841	Down	0.149301	0.173472	0.170209	0.431913	0.486069	0.170805	285141	protein_coding	glutamate rich 2			GO:0005515	protein binding
LDHD	35.8529	14.612	0.407158	-1.29634	0.0113955	0.0227751	Down	0.242372	0.182407	0.143181	0.49015	0.431985	0.363768	197257	protein_coding	lactate dehydrogenase D	hsa00620	Pyruvate metabolism	GO:0004458,GO:0005515,GO:0005739,GO:0005743,GO:0008720,GO:0050660,GO:0071949,GO:1903457	D-lactate dehydrogenase (cytochrome) activity|protein binding|mitochondrion|mitochondrial inner membrane|D-lactate dehydrogenase activity|flavin adenine dinucleotide binding|FAD binding|lactate catabolic process	WP4018	Clear cell renal cell carcinoma pathways	R-HSA-1268020,R-HSA-1268020,R-HSA-9609507,R-HSA-9609507	Mitochondrial protein import|Mitochondrial protein import|Protein localization|Protein localization
CFAP97D2	0	5.56533	28.6491	4.84042	0.0113451	0.0226822	Up	0.0483951	0.0107916	0.0370602	0	0	0	101929355	protein_coding	CFAP97 domain containing 2
SORL1	0.688912	9.01441	12.8909	3.68828	0.0113083	0.0226219	Up	0.0272203	0.0300458	0.0214405	0.00282296	0.00285384	0	6653	protein_coding	sortilin related receptor 1			GO:0000139,GO:0001540,GO:0002024,GO:0004888,GO:0005041,GO:0005515,GO:0005615,GO:0005641,GO:0005768,GO:0005769,GO:0005771,GO:0005783,GO:0005789,GO:0005794,GO:0005802,GO:0005886,GO:0006605,GO:0006622,GO:0006892,GO:0006898,GO:0007218,GO:0008283,GO:0009986,GO:0010008,GO:0010897,GO:0014910,GO:0016020,GO:0016477,GO:0030169,GO:0030514,GO:0030658,GO:0031267,GO:0031333,GO:0031901,GO:0031985,GO:0032091,GO:…	Golgi membrane|amyloid-beta binding|diet induced thermogenesis|transmembrane signaling receptor activity|low-density lipoprotein particle receptor activity|protein binding|extracellular space|nuclear envelope lumen|endosome|early endosome|multivesicular body|endoplasmic reticulum|endoplasmic reticulum membrane|Golgi apparatus|trans-Golgi network|plasma membrane|protein targeting|protein targeting…	WP5323	Fatty Acids and Lipoproteins Transport in Hepatocytes	R-HSA-392499,R-HSA-977225	Metabolism of proteins|Amyloid fiber formation
KIF26B	8.36268	27.0502	3.22278	1.6883	0.0112959	0.0225997	Up	0.0696109	0.0698514	0.0492614	0.006768	0.0319296	0.0157615	55083	protein_coding	kinesin family member 26B			GO:0005524,GO:0005737,GO:0022409,GO:0030010,GO:0072092	ATP binding|cytoplasm|positive regulation of cell-cell adhesion|establishment of cell polarity|ureteric bud invasion			R-HSA-109582,R-HSA-199991,R-HSA-5653656,R-HSA-6811434,R-HSA-6811442,R-HSA-8856688,R-HSA-983189,R-HSA-983231	Hemostasis|Membrane Trafficking|Vesicle-mediated transport|COPI-dependent Golgi-to-ER retrograde traffic|Intra-Golgi and retrograde Golgi-to-ER traffic|Golgi-to-ER retrograde transport|Kinesins|Factors involved in megakaryocyte development and platelet production
PREX2	0.338094	7.71597	20.3968	4.35027	0.0112719	0.0225647	Up	0.00500159	0.0250943	0.032009	0	0.0026219	0	80243	protein_coding	phosphatidylinositol-3%2C4%2C5-trisphosphate dependent Rac exchange factor 2			GO:0005085,GO:0005096,GO:0005829,GO:0007186,GO:0008344,GO:0014065,GO:0048813,GO:0050790,GO:0051056	guanyl-nucleotide exchange factor activity|GTPase activator activity|cytosol|G protein-coupled receptor signaling pathway|adult locomotory behavior|phosphatidylinositol 3-kinase signaling|dendrite morphogenesis|regulation of catalytic activity|regulation of small GTPase mediated signal transduction	WP4685	Melanoma	R-HSA-1257604,R-HSA-162582,R-HSA-194315,R-HSA-6807070,R-HSA-8948751,R-HSA-8980692,R-HSA-9006925,R-HSA-9012999,R-HSA-9013148,R-HSA-9013149,R-HSA-9716542	PIP3 activates AKT signaling|Signal Transduction|Signaling by Rho GTPases|PTEN Regulation|Regulation of PTEN stability and activity|RHOA GTPase cycle|Intracellular signaling by second messengers|RHO GTPase cycle|CDC42 GTPase cycle|RAC1 GTPase cycle|Signaling by Rho GTPases, Miro GTPases and RHOBTB3
EYA2	2.52956	14.258	5.70864	2.51315	0.0112703	0.0225641	Up	0.142905	0.203148	0.199327	0.0123503	0.0124854	0.0616324	2139	protein_coding	EYA transcriptional coactivator and phosphatase 2			GO:0000287,GO:0004725,GO:0005515,GO:0005634,GO:0005654,GO:0005739,GO:0005829,GO:0006281,GO:0006325,GO:0006470,GO:0007501,GO:0014706,GO:0016570,GO:0030154,GO:0045739,GO:0048856,GO:0097192,GO:0097345,GO:0140793,GO:2001240	magnesium ion binding|protein tyrosine phosphatase activity|protein binding|nucleus|nucleoplasm|mitochondrion|cytosol|DNA repair|chromatin organization|protein dephosphorylation|mesodermal cell fate specification|striated muscle tissue development|histone modification|cell differentiation|positive regulation of DNA repair|anatomical structure development|extrinsic apoptotic signaling pathway in a…			R-HSA-5693532,R-HSA-5693565,R-HSA-5693606,R-HSA-73894	DNA Double-Strand Break Repair|Recruitment and ATM-mediated phosphorylation of repair and signaling proteins at DNA double strand breaks|DNA Double Strand Break Response|DNA Repair
LOC105371925	31.2449	11.2019	0.358022	-1.48188	0.011242	0.0225129	Down	0.142552	0.388264	0.200506	0.570232	0.747277	0.569132	105371925	non_coding	uncharacterized LOC105371925
LOC100996740	49.8872	23.5342	0.471812	-1.08372	0.0112086	0.0224538	Down	0.342437	0.446705	0.505735	0.692511	1.0232	0.815233	100996740	non_coding	uncharacterized LOC100996740
ODAD3	45.9986	19.4348	0.423426	-1.23982	0.0111277	0.0222995	Down	0.236345	0.184459	0.400763	0.422132	0.605709	0.747499	115948	protein_coding	outer dynein arm docking complex subunit 3			GO:0003341,GO:0005515,GO:0005576,GO:0005814,GO:0005929,GO:0005930,GO:0007283,GO:0007368,GO:0007420,GO:0030317,GO:0035253,GO:0035264,GO:0036064,GO:0036158,GO:0060287,GO:0061371,GO:0090660,GO:0097542,GO:0120228,GO:1902017	cilium movement|protein binding|extracellular region|centriole|cilium|axoneme|spermatogenesis|determination of left/right symmetry|brain development|flagellated sperm motility|ciliary rootlet|multicellular organism growth|ciliary basal body|outer dynein arm assembly|epithelial cilium movement involved in determination of left/right asymmetry|determination of heart left/right asymmetry|cerebrospin…	WP4803	Ciliopathies
IFFO1	57.4804	25.7471	0.448371	-1.15724	0.0111025	0.0222516	Down	0.179334	0.200717	0.190151	0.543644	0.202481	0.414086	25900	protein_coding	intermediate filament family orphan 1			GO:0005515,GO:0005637,GO:0005654,GO:0005882,GO:0006303,GO:0016363,GO:0035861,GO:1990166,GO:1990683	protein binding|nuclear inner membrane|nucleoplasm|intermediate filament|double-strand break repair via nonhomologous end joining|nuclear matrix|site of double-strand break|protein localization to site of double-strand break|DNA double-strand break attachment to nuclear envelope
EDA	10.9976	35.9431	3.27278	1.71052	0.0110985	0.0222462	Up	0.0854009	0.171392	0.040768	0.0456257	0.0108529	0.0267869	1896	protein_coding	ectodysplasin A	hsa04064,hsa04060	NF-kappa B signaling pathway|Cytokine-cytokine receptor interaction	GO:0005102,GO:0005123,GO:0005164,GO:0005515,GO:0005581,GO:0005615,GO:0005789,GO:0005811,GO:0005856,GO:0005886,GO:0006955,GO:0007160,GO:0010467,GO:0010628,GO:0016020,GO:0030154,GO:0038177,GO:0042475,GO:0043123,GO:0043231,GO:0043473,GO:0045177,GO:0048513,GO:0051092,GO:0060070,GO:0060662,GO:0060789,GO:0061153,GO:0090263,GO:1901224	signaling receptor binding|death receptor binding|tumor necrosis factor receptor binding|protein binding|collagen trimer|extracellular space|endoplasmic reticulum membrane|lipid droplet|cytoskeleton|plasma membrane|immune response|cell-matrix adhesion|gene expression|positive regulation of gene expression|membrane|cell differentiation|death receptor agonist activity|odontogenesis of dentin-contai…	WP3930,WP2858,WP2839	EDA signaling in hair follicle development|Ectoderm differentiation|Hair follicle development: organogenesis - part 2 of 3	R-HSA-1280215,R-HSA-168256,R-HSA-5668541,R-HSA-5669034	Cytokine Signaling in Immune system|Immune System|TNFR2 non-canonical NF-kB pathway|TNFs bind their physiological receptors
LINC01106	0.36813	7.43579	19.6489	4.29638	0.0110584	0.0221761	Up	0.162618	0.0543933	0.10674	0	0	0.0140269	151009	non_coding	long intergenic non-protein coding RNA 1106
CUBN	0	5.62747	28.938	4.85489	0.0109564	0.0219871	Up	0.0145929	0.0188271	0.00410511	0	0	0	8029	protein_coding	cubilin	hsa04977	Vitamin digestion and absorption	GO:0001894,GO:0005509,GO:0005515,GO:0005765,GO:0005768,GO:0005783,GO:0005794,GO:0005829,GO:0005886,GO:0005905,GO:0006898,GO:0008203,GO:0009235,GO:0009617,GO:0015889,GO:0016020,GO:0016324,GO:0030139,GO:0031232,GO:0031419,GO:0031526,GO:0031528,GO:0038023,GO:0038024,GO:0042803,GO:0042953,GO:0043202,GO:0043235,GO:0051649,GO:0070062	tissue homeostasis|calcium ion binding|protein binding|lysosomal membrane|endosome|endoplasmic reticulum|Golgi apparatus|cytosol|plasma membrane|clathrin-coated pit|receptor-mediated endocytosis|cholesterol metabolic process|cobalamin metabolic process|response to bacterium|cobalamin transport|membrane|apical plasma membrane|endocytic vesicle|extrinsic component of external side of plasma membran…	WP1533,WP5323,WP4271,WP4758	Vitamin B12 metabolism|Fatty Acids and Lipoproteins Transport in Hepatocytes|Vitamin B12 disorders|Nephrotic syndrome	R-HSA-1430728,R-HSA-1643685,R-HSA-174824,R-HSA-196741,R-HSA-196791,R-HSA-196849,R-HSA-196854,R-HSA-3296469,R-HSA-3296482,R-HSA-3359462,R-HSA-3359463,R-HSA-382551,R-HSA-556833,R-HSA-5668914,R-HSA-8957322,R-HSA-8964011,R-HSA-8964043,R-HSA-9758881	Metabolism|Disease|Plasma lipoprotein assembly, remodeling, and clearance|Cobalamin (Cbl, vitamin B12) transport and metabolism|Vitamin D (calciferol) metabolism|Metabolism of water-soluble vitamins and cofactors|Metabolism of vitamins and cofactors|Defects in cobalamin (B12) metabolism|Defects in vitamin and cofactor metabolism|Defective AMN causes MGA1|Defective CUBN causes MGA1|Transport of sm…
LOC102723409	0	5.86634	30.2017	4.91656	0.0108241	0.0217393	Up	0.0262396	0.00263302	0.020668	0	0	0	102723409	non_coding
MMEL1	53.656	23.1665	0.432698	-1.20857	0.0107381	0.0215856	Down	0.236227	0.185512	0.34382	0.671048	0.301506	0.63786	79258	protein_coding	membrane metalloendopeptidase like 1			GO:0004175,GO:0004222,GO:0005615,GO:0005886,GO:0006508,GO:0008270,GO:0016020,GO:0016485	endopeptidase activity|metalloendopeptidase activity|extracellular space|plasma membrane|proteolysis|zinc ion binding|membrane|protein processing
CCDC78	18.1729	4.01427	0.221037	-2.17764	0.0107333	0.0215796	Down	0.0318894	0.0239996	0.0470965	0.248038	0.125376	0.057764	124093	protein_coding	coiled-coil domain containing 78			GO:0003009,GO:0005737,GO:0005814,GO:0016529,GO:0030030,GO:0042383,GO:0048471,GO:0098535,GO:0098536	skeletal muscle contraction|cytoplasm|centriole|sarcoplasmic reticulum|cell projection organization|sarcolemma|perinuclear region of cytoplasm|de novo centriole assembly involved in multi-ciliated epithelial cell differentiation|deuterosome
LAT	57.7579	25.8806	0.44794	-1.15862	0.0106593	0.0214408	Down	0.361177	0.677577	0.262841	0.814281	0.757334	1.08903	27040	protein_coding	linker for activation of T cells	hsa04014,hsa04015,hsa04064,hsa04650,hsa04660,hsa04658,hsa04659,hsa04664,hsa04666,hsa05235,hsa05135	Ras signaling pathway|Rap1 signaling pathway|NF-kappa B signaling pathway|Natural killer cell mediated cytotoxicity|T cell receptor signaling pathway|Th1 and Th2 cell differentiation|Th17 cell differentiation|Fc epsilon RI signaling pathway|Fc gamma R-mediated phagocytosis|PD-L1 expression and PD-1 checkpoint pathway in cancer|Yersinia infection	GO:0001772,GO:0002250,GO:0002260,GO:0005515,GO:0005794,GO:0005886,GO:0005911,GO:0006954,GO:0006955,GO:0007229,GO:0007265,GO:0008180,GO:0010467,GO:0016020,GO:0019722,GO:0019901,GO:0030159,GO:0035556,GO:0042110,GO:0043303,GO:0045121,GO:0045860,GO:0050863	immunological synapse|adaptive immune response|lymphocyte homeostasis|protein binding|Golgi apparatus|plasma membrane|cell-cell junction|inflammatory response|immune response|integrin-mediated signaling pathway|Ras protein signal transduction|COP9 signalosome|gene expression|membrane|calcium-mediated signaling|protein kinase binding|signaling receptor complex adaptor activity|intracellular signal…	WP4223,WP69,WP3937,WP3863,WP5072,WP5130,WP4950,WP5098	Ras signaling|T-cell receptor signaling pathway|Microglia pathogen phagocytosis pathway|T-cell antigen receptor (TCR) pathway during Staphylococcus aureus infection|Modulators of TCR signaling and T cell activation|Th17 cell differentiation pathway|16p11.2 distal deletion syndrome|T-cell activation SARS-CoV-2	R-HSA-109582,R-HSA-114604,R-HSA-1280218,R-HSA-162582,R-HSA-168249,R-HSA-168249,R-HSA-168256,R-HSA-168256,R-HSA-202403,R-HSA-202433,R-HSA-2172127,R-HSA-2424491,R-HSA-2454202,R-HSA-2454202,R-HSA-2871796,R-HSA-2871809,R-HSA-2871809,R-HSA-5673001,R-HSA-5683057,R-HSA-5684996,R-HSA-76002	Hemostasis|GPVI-mediated activation cascade|Adaptive Immune System|Signal Transduction|Innate Immune System|Innate Immune System|Immune System|Immune System|TCR signaling|Generation of second messenger molecules|DAP12 interactions|DAP12 signaling|Fc epsilon receptor (FCERI) signaling|Fc epsilon receptor (FCERI) signaling|FCERI mediated MAPK activation|FCERI mediated Ca+2 mobilization|FCERI mediat…
LOC105379242	0.350819	7.41043	19.5895	4.29201	0.0106461	0.0214167	Up	0.0875806	0.054927	0.118566	0.0113535	0	0	105379242	non_coding
PTGDR2	45.8464	20.3838	0.445282	-1.16721	0.0106053	0.0213397	Down	0.164217	0.195682	0.313265	0.478987	0.441185	0.46744	11251	protein_coding	prostaglandin D2 receptor 2			GO:0001785,GO:0004930,GO:0004956,GO:0004958,GO:0005886,GO:0006935,GO:0006955,GO:0007186,GO:0007193,GO:0007218,GO:0019722,GO:0042923,GO:0043005,GO:0045745,GO:2000255	prostaglandin J receptor activity|G protein-coupled receptor activity|prostaglandin D receptor activity|prostaglandin F receptor activity|plasma membrane|chemotaxis|immune response|G protein-coupled receptor signaling pathway|adenylate cyclase-inhibiting G protein-coupled receptor signaling pathway|neuropeptide signaling pathway|calcium-mediated signaling|neuropeptide binding|neuron projection|po…	WP455,WP4719	GPCRs, class A rhodopsin-like|Eicosanoid metabolism via cyclooxygenases (COX)	R-HSA-162582,R-HSA-372790,R-HSA-373076,R-HSA-388396,R-HSA-391903,R-HSA-391908,R-HSA-418594,R-HSA-500792	Signal Transduction|Signaling by GPCR|Class A/1 (Rhodopsin-like receptors)|GPCR downstream signalling|Eicosanoid ligand-binding receptors|Prostanoid ligand receptors|G alpha (i) signalling events|GPCR ligand binding
ALMS1-IT1	2.44301	15.2208	6.20426	2.63326	0.0105882	0.0213078	Up	0.234412	0.336031	0.247283	0.104187	0.0175545	0	100874291	non_coding	ALMS1 intronic transcript 1
IL1RL1	24.147	6.78998	0.281411	-1.82925	0.0105569	0.0212472	Down	0.0230381	0.0404559	0.0623779	0.215031	0.126807	0.0715388	9173	protein_coding	interleukin 1 receptor like 1	hsa04060	Cytokine-cytokine receptor interaction	GO:0002113,GO:0002826,GO:0004896,GO:0004908,GO:0005515,GO:0005576,GO:0005829,GO:0005886,GO:0005925,GO:0006954,GO:0006955,GO:0007165,GO:0009897,GO:0019221,GO:0030225,GO:0032689,GO:0032722,GO:0032754,GO:0043032,GO:0050135,GO:0050729,GO:0061809	interleukin-33 binding|negative regulation of T-helper 1 type immune response|cytokine receptor activity|interleukin-1 receptor activity|protein binding|extracellular region|cytosol|plasma membrane|focal adhesion|inflammatory response|immune response|signal transduction|external side of plasma membrane|cytokine-mediated signaling pathway|macrophage differentiation|negative regulation of type II i…	WP2877	Vitamin D receptor pathway	R-HSA-1257604,R-HSA-1280215,R-HSA-162582,R-HSA-168256,R-HSA-199418,R-HSA-446652,R-HSA-449147,R-HSA-6811558,R-HSA-9006925,R-HSA-9014843	PIP3 activates AKT signaling|Cytokine Signaling in Immune system|Signal Transduction|Immune System|Negative regulation of the PI3K/AKT network|Interleukin-1 family signaling|Signaling by Interleukins|PI5P, PP2A and IER3 Regulate PI3K/AKT Signaling|Intracellular signaling by second messengers|Interleukin-33 signaling
LOC105374838	42.9203	87.4787	2.03399	1.02431	0.0105456	0.0212314	Up	0.799173	1.39557	0.715318	0.29062	0.685533	0.354517	105374838	non_coding
PCDHGB1	2.74292	15.4551	5.56945	2.47753	0.0105177	0.0211807	Up	0.0867501	0.0870498	0.13422	0.0192786	0.0324825	0	56104	protein_coding	protocadherin gamma subfamily B%2C 1			GO:0005509,GO:0005886,GO:0007155,GO:0007156,GO:0007399,GO:0030426	calcium ion binding|plasma membrane|cell adhesion|homophilic cell adhesion via plasma membrane adhesion molecules|nervous system development|growth cone
LOC107985637	5.32338	0	0.0321809	-4.95765	0.0105102	0.0211681	Down	0	0	0	0.588313	0.148687	0.366986	107985637	non_coding
SBNO1-AS1	14.8286	2.51388	0.168658	-2.56783	0.0104509	0.0210617	Down	0.126096	0.379593	0	0.915398	0.859311	0.978891	112268105	non_coding	SBNO1 antisense RNA 1
LOC105378077	1.05246	11.1974	10.6138	3.40787	0.0104222	0.021013	Up	0.0539743	0.0256551	0.0223756	0.00883826	0	0	105378077	non_coding
LINC02376	0	5.9515	30.6008	4.9355	0.0103473	0.0208694	Up	0.257125	0.322517	0.0316451	0	0	0	105370065	non_coding	long intergenic non-protein coding RNA 2376
LOC105372098	0.338094	7.74602	20.4684	4.35533	0.0103185	0.0208137	Up	0.0534778	0.0114991	0.0300875	0	0.00400482	0	105372098	non_coding
[truncated: 3,298 more rows]
